# Supplementary material for: Key Regulatory Differentially Expressed Genes in the Blood of Atrial Septal Defect Children Treated With Occlusion Devices
Source: Front Genet. 2021 Dec 8;12:790426. doi: 10.3389/fgene.2021.790426 (PMC8692776; doi:10.3389/fgene.2021.790426)
Supplement: Supplementary file 1 [file Table2.XLSX]

## Sheet: DEG_ASD
Supplementary Table 2 The DEGs of the metal ASD device post-treatment vs pre-therapy
GeneName	log2FoldChange	pvalue
IFI27	6.39346	3.43999e-49
IGHG1	3.01574	4.66635e-12
ISG15	4.46331	1.61769e-11
LY6E	2.76126	1.04106e-07
IGLV1-40	3.62328	1.27138e-07
CXCL8	-3.96479	1.71582e-07
ID3	3.40089	2.01772e-07
IGLV5-45	2.80678	7.68506e-07
IGLV1-44	2.75445	8.16653e-07
SIGLEC1	3.39003	9.28536e-07
SH3BGRL2	-2.94384	1.39998e-06
KLF9	-2.33969	1.31069e-06
IRF7	2.43789	1.17124e-06
IGLV4-69	2.96927	1.43138e-06
TNFAIP3	-3.33727	1.61074e-06
DDIT4	-3.2875	1.81687e-06
BATF2	3.11491	2.02456e-06
AGRN	2.32765	3.66519e-06
IFI6	2.62324	4.26072e-06
CXCR4	-2.66057	4.36695e-06
IGLV3-1	2.58578	4.10445e-06
IGLC3	2.22975	4.17462e-06
ERBB3	4.66258	6.84658e-06
IGLV1-47	2.499	7.43356e-06
IGLV2-14	2.50724	8.61162e-06
FGFR4	4.21873	9.11555e-06
CISH	1.95913	1.0487e-05
IGHA1	2.88208	1.14463e-05
OTOF	3.19081	1.2347e-05
IGKV2-30	2.5569	1.39727e-05
C4BPA	-5.61256	1.52575e-05
TMEM140	1.66283	1.78941e-05
SAC3D1	2.73683	1.97029e-05
IGLV2-11	2.60409	1.91972e-05
IGLV3-21	2.47336	3.02604e-05
RTP4	2.87528	3.63298e-05
IGHV1-69	2.94753	3.84511e-05
IGKV3-15	2.31816	4.00078e-05
MALAT1	1.73879	4.4284e-05
POMC	3.6204	4.92726e-05
IGKV4-1	2.29491	5.20892e-05
PARP10	1.65541	7.09133e-05
OAS1	2.28943	6.95266e-05
IGHV3-33	2.1836	6.80968e-05
DHX58	1.71447	8.21986e-05
TNFSF14	1.87839	8.71051e-05
PLK2	-5.48583	9.12691e-05
IGHV1-46	2.90808	8.94069e-05
IGLV2-23	1.88984	9.60509e-05
IGKC	2.09336	0.000111803
IGKV1-5	1.97505	0.000119988
LAG3	2.39756	0.000114391
S1PR4	2.11984	0.000118655
IGLV7-43	2.36413	0.000118904
SIK1B	-3.67186	0.000119564
IGKV3-11	2.22333	0.000143141
IGHV3-7	2.21353	0.000150145
IGHV3-23	1.73426	0.000147885
IGHV4-59	2.20065	0.000149424
GPR25	2.71895	0.00017399
FOXP1	-1.41819	0.000170547
IFI35	1.92604	0.000172927
ZBP1	1.80803	0.0001684
IGHV3-30	2.29143	0.000180903
AL450405.1	2.76004	0.000184384
EXOC3L1	3.40124	0.000189902
MAP1S	1.76222	0.000197604
FAM173A	2.14054	0.000204768
IFI44	2.25725	0.000239616
IGLC2	1.8894	0.000241596
TNFAIP6	1.92061	0.000247273
PF4V1	-3.09398	0.000253664
FFAR2	2.16262	0.00025387
SH3BP5L	1.45245	0.000275583
IGKV3-20	1.82994	0.000274224
IGHA2	2.38999	0.000304861
CHMP5	1.75333	0.000328759
CD274	2.56812	0.000362132
ESPN	2.36678	0.000405332
TNFSF10	1.99094	0.000411828
LFNG	1.5808	0.000414807
ST6GALNAC4	2.18396	0.000421462
IGKV2-29	2.53465	0.000458285
TIPARP	-1.9748	0.000509458
CHPF	2.023	0.000529179
DHRS9	1.56611	0.000544719
JCHAIN	2.32693	0.000539481
SPATS2L	2.06659	0.000576973
AHR	-1.64612	0.000567402
LYL1	2.2235	0.000557991
IGLV3-25	2.30188	0.000571656
IGLV9-49	3.11709	0.000597563
RN7SL600P	2.56692	0.000634922
DUSP2	-2.40995	0.00062732
AC037459.2	-2.51959	0.000620021
CCDC85B	2.06725	0.000639676
IFIT2	2.24711	0.000615041
MZB1	1.91281	0.00069031
C11orf68	1.57039	0.000686238
INKA1	2.90874	0.00077825
IFIT3	2.24289	0.00080268
PDE4D	-1.87723	0.000834887
AC090948.1	-2.85582	0.000873515
AL357060.1	-1.96792	0.000874797
HBB	2.22992	0.000854688
IGHV3-11	2.13497	0.000871744
SIT1	2.18485	0.000884266
ALK	7.99915	0.000893934
PDZK1IP1	2.48888	0.000986968
RNF125	-1.54212	0.00103031
SMIM1	3.03271	0.00105504
IGSF8	1.43478	0.00104288
IGHG2	2.04655	0.0010602
HERC6	1.79012	0.00112522
OASL	1.91983	0.00113313
IGLV10-54	2.09032	0.0011508
TMPRSS9	5.09223	0.00118359
IFITM1	1.60142	0.00120307
IFIT5	1.95928	0.00121602
GGTA1P	-1.89346	0.00132863
BTG1	-1.35141	0.00133005
PEG10	-2.97963	0.00137706
CEACAM3	1.64132	0.00138968
IGHM	1.14436	0.00150647
BST2	1.69212	0.001507
PML	1.70179	0.00152222
SERPING1	1.94474	0.00157974
SLC25A39	1.9793	0.00168196
FBXO6	1.52584	0.00170331
NUBP2	1.55596	0.00171981
PDK4	-1.96522	0.00181517
ACADS	1.84426	0.0018144
SLF1	1.62545	0.00184464
IFI44L	2.22227	0.00190876
GMPPB	1.6022	0.00190322
IFITM3	1.71417	0.00191541
IGHG4	1.75611	0.00192114
NPRL3	1.82542	0.0019578
RGS1	-2.43518	0.0020757
RAB3IL1	2.87192	0.00206419
CD69	-1.63107	0.00207675
IGLV2-8	2.12637	0.00210491
RET	3.31919	0.0021596
BLVRB	2.23961	0.00215051
AIM2	1.91932	0.00218407
SERTAD2	-1.41065	0.00219868
TFRC	-1.55975	0.00222351
ABI3	1.43273	0.00222334
B3GNT8	1.8197	0.00225215
ERLIN1	-1.75769	0.00233869
CDC42EP2	1.5822	0.00235955
EIF4BP7	-2.32317	0.0023833
MX1	1.9741	0.00243682
COMTD1	1.79731	0.0024586
RFX3	-1.7189	0.00249097
TOR4A	1.32831	0.00252955
IGLV1-51	1.99447	0.00251875
ZNF639	-1.5945	0.00263315
DBP	1.40897	0.0026757
TPGS1	2.10732	0.00275907
FKBP8	1.8378	0.00272675
TYMP	1.7219	0.00274573
DDR2	3.2032	0.00280156
MYO7B	-3.476	0.00285007
BOP1	1.49363	0.00286937
HELZ2	1.49233	0.00286819
DOHH	1.98928	0.00287869
CENPM	2.38082	0.00287714
CMPK2	2.17362	0.00300315
TEDC1	1.63782	0.00299666
TAP1	1.11871	0.00303651
CEBPE	2.11994	0.00306503
IGHGP	2.82236	0.0030723
SCO2	1.84203	0.00314364
CDT1	2.13317	0.00333899
FAM177B	-2.43534	0.0034224
IGHV5-51	1.38806	0.00350045
IGHV3-53	2.11111	0.00349491
SLC16A3	1.44185	0.00349171
PSMB9	1.33905	0.00352213
NOSIP	1.56623	0.00358746
RNF181	1.44979	0.00364043
MRPL41	1.49082	0.00368831
ENDOG	2.07082	0.00371626
SLC6A8	1.66485	0.00383879
RIOK3	-1.28737	0.00390422
MED16	1.56627	0.0038942
RILP	1.9554	0.00398719
CDK2AP2	1.28322	0.0040692
RASSF7	1.40105	0.00409364
IGKV2D-30	2.25068	0.00416731
YIF1A	1.52799	0.00418281
TOB1	-1.92558	0.00423433
SMIM37	2.10718	0.00430787
CNKSR1	2.58355	0.00437274
FMN1	-3.29912	0.00451315
ANO7L1	2.95513	0.0046434
RGS14	1.17877	0.0046687
SOX4	-1.36809	0.00470687
BAK1	1.28532	0.00467355
SLC9A7	-1.64741	0.00462473
KLF10	-2.08049	0.00458471
FBXO32	-1.60062	0.00468653
ARFRP1	1.31956	0.00467351
HBA1	1.9353	0.00483002
NDUFB7	1.74876	0.0048408
DNM3	-3.00676	0.0050599
VMA21	-1.29611	0.00520717
PABPC3	-1.83656	0.00519171
ICAM2	1.40076	0.00521678
FAM110A	1.39785	0.00521252
FITM1	3.4742	0.00525157
CRIM1	-1.90624	0.00535513
KCNJ2	1.40245	0.00540418
SOWAHD	1.63793	0.00550275
FARSA	1.40122	0.00561759
TONSL	1.75195	0.00570544
NFE2	1.39344	0.00573406
PDE5A	-2.09053	0.0057696
HES4	2.13929	0.00614375
AL356273.3	-2.45181	0.00589324
RASGEF1B	-1.71409	0.00600771
DUSP1	-1.88531	0.00601112
BCLAF1	-1.07395	0.00615447
ZWINT	2.3086	0.00615271
OAS3	1.90631	0.00591836
NTHL1	1.94672	0.00605048
ZNF213	1.37272	0.00593115
LGALS9	1.35475	0.00592845
MMD	-1.39765	0.00603947
PPP1R3D	1.37267	0.00608224
PRR5	1.58342	0.00609409
CDC20	2.22796	0.00681931
NBPF19	-1.38683	0.00645393
PLCL1	-1.99346	0.00655448
CCR1	1.70538	0.00662928
CAMP	2.18965	0.00650367
SHISA5	1.34324	0.00636643
SLC38A5	1.61433	0.00669309
PCSK1N	2.55881	0.00684162
HBD	1.67267	0.00678036
WEE1	-1.94491	0.00684407
FOXO1	-1.20261	0.00678234
SAV1	-1.56117	0.00636464
IGHV1-2	4.02259	0.00662457
IGHV4-39	1.6901	0.00629307
C17orf97	2.66695	0.0066804
CISD3	1.63513	0.00639832
BIRC5	2.08228	0.00675839
FSTL3	1.98256	0.00669885
NOTCH3	3.12261	0.00642993
TMC4	-3.33979	0.00649157
IGLV6-57	1.76665	0.00681848
KLHDC7B	1.5671	0.00648234
PRR12	1.17184	0.00687901
GADD45A	-2.29176	0.00714888
PAQR6	1.87745	0.00749137
PFKFB2	-1.37503	0.00755843
IGKV1-12	1.5876	0.00733054
IGKV2-24	1.87222	0.00727153
GLRX	1.10946	0.00753387
LTA	2.07535	0.00726711
PLEKHG1	-1.75404	0.00729362
GSDMD	1.26941	0.00753649
SPATC1	7.3935	0.00718301
TDRD7	1.30293	0.00706416
AL157935.1	-2.87218	0.00721711
FRAT2	1.23012	0.00754205
USP12	-1.28664	0.00734379
IGHV3-64	2.43209	0.00740939
WDR24	1.65949	0.00740619
TNFRSF17	2.2438	0.00754683
ABHD17A	1.2263	0.00755507
FOSB	-3.85411	0.00753539
SDF2L1	1.67948	0.00749405
DERL3	2.01145	0.00706763
RHBDD3	1.5081	0.00706405
PRDX5	1.65443	0.00766684
IGHV7-4-1	1.69754	0.00765865
RALGPS2	-1.18285	0.00794546
DMTN	1.71489	0.00791962
EXOSC4	2.01577	0.00799549
NFKBIZ	-1.40549	0.00804481
HRASLS2	2.37769	0.00810132
DRAP1	1.26762	0.00813749
IGKV3D-20	2.35883	0.00826223
MFSD3	1.55287	0.00825288
HBG2	-2.66838	0.00848572
HERC5	1.79934	0.00881628
NEMF	1.17926	0.00873142
RASD1	-3.65294	0.00878892
ALDH16A1	1.13656	0.00876048
TMEM250	1.08045	0.00893486
MXI1	-1.22116	0.0089487
MYBL2	1.65766	0.00896559
NRIP1	-1.34526	0.00895678
XAF1	1.66558	0.00903219
BISPR	1.38511	0.00906505
IGHV4-31	2.85773	0.00913499
FBXL15	1.55738	0.00923018
KRR1	-1.27439	0.00921924
ZNF2	2.03851	0.00936293
WDR60	1.38668	0.00933497
SRM	1.36427	0.00943531
DOK2	1.08433	0.00946587
EPHB2	2.15946	0.00952216
TLE1	-1.82968	0.00962805
MYEOV	2.77383	0.00965073
MGAT4A	-1.13853	0.00996158
HCG27	1.40721	0.00991092
FOXM1	1.84026	0.00995725
NDUFV2	-2.74578	0.00996999
TXNIP	-1.12365	0.0101087
MLH3	-1.30115	0.0101758
TCAF2	-1.61202	0.0102192
IRS2	-3.33948	0.0102673
TOP2A	1.49869	0.0103193
EXOSC5	1.45388	0.0103132
TNFRSF21	-2.25422	0.0104301
ERMN	-1.70938	0.010487
DDX10	-1.49033	0.0105113
HSPA6	1.40567	0.0106669
RPP25L	1.52723	0.0106471
ZFAND5	-1.71037	0.0108105
AL365203.2	-2.69926	0.0107974
IRAK3	-1.27332	0.0108749
PCDH9	-1.66412	0.0108746
HSPBP1	1.50208	0.0107309
AATBC	1.3352	0.0108148
IGKV1D-8	2.77823	0.0109121
AC092490.1	1.51178	0.0110257
SLC30A9	-1.30139	0.0111284
RGS3	1.26677	0.0111459
MRPL23	2.32116	0.0111082
CHML	-1.32464	0.0112497
SMPDL3A	-2.56164	0.0112261
NCKAP5L	1.18469	0.0112841
NUDT18	1.31434	0.0114167
TMEM204	1.42057	0.0113763
ECSIT	1.47201	0.0114078
FZD2	1.70209	0.0114514
RN7SL32P	2.03611	0.0115715
EBF1	-1.53766	0.0115683
TRIB1	-1.70635	0.0115717
SMIM24	1.68868	0.0115902
CTU1	1.47437	0.011709
PTMS	1.55479	0.0117712
IKZF2	-1.34714	0.0118572
KLF1	1.64916	0.0118809
IRF3	1.02112	0.0118886
NAGK	1.06367	0.0120948
SHARPIN	1.53585	0.0120714
OAS2	1.53551	0.0121478
STRN	-1.163	0.0122195
ETS2	-1.78119	0.0121919
RPL39L	2.00382	0.0123036
CD248	1.59667	0.0123115
EXTL3	-1.52631	0.0123816
IGKV2-28	2.16285	0.0124725
GZMM	1.39481	0.012445
NLRX1	1.11154	0.012528
AP001486.2	-2.32984	0.0125911
CARD16	1.35292	0.0126236
IGHV3-73	1.61618	0.0127226
AL513327.1	-1.77605	0.0128021
NOG	1.47555	0.0128108
CHEK1	1.93251	0.0129175
MIR22HG	-2.10947	0.0129549
NDOR1	1.14507	0.0129961
TNFAIP8L2	1.26695	0.0131151
AFF3	-1.23251	0.0131621
MCRIP1	1.43786	0.0131442
MAN1A2	1.21774	0.0132206
CDC14A	-1.16212	0.0133017
SH2D2A	1.16464	0.0133402
CDC34	1.49915	0.0133176
MXD3	1.35219	0.0133867
RNF139	-1.32385	0.0135283
HSPG2	1.75158	0.0136154
CCNY	-1.26711	0.0136383
RBM27	-1.2415	0.0137232
CLIC3	1.46478	0.0136922
DIMT1	-1.26651	0.0139932
LRWD1	1.25648	0.0139615
SNAI3	1.33106	0.013965
R3HDM4	1.39451	0.0140012
GALK1	1.48889	0.0140554
KATNAL1	-1.7505	0.0141288
ARL11	1.16781	0.0141613
AGFG1	-1.06388	0.0143854
CDK5R1	-1.71466	0.0144217
TMEM170B	-1.33301	0.0145436
N4BP2	-1.28613	0.0148897
TSC22D3	-1.26794	0.0149581
RNF11	-1.07523	0.0155422
ACKR1	2.44322	0.0150832
ZNF678	-1.93401	0.0153442
EEF1A1P12	-1.37592	0.0151826
NR4A2	-3.89484	0.0156086
MON1A	1.3874	0.015627
MPLKIP	1.19614	0.0156031
ZBTB10	-1.29509	0.0151625
FUT7	1.49718	0.0154421
CALHM2	1.06854	0.0153719
AL606834.2	-2.94355	0.0154395
CMTM1	2.12458	0.0151475
KAT7	-1.04031	0.0154931
INSR	-1.65987	0.0152552
NUP50-DT	1.32513	0.0154948
NPDC1	1.45741	0.0156886
AC114760.2	-2.41414	0.0157411
P2RY12	-2.11422	0.0161668
ZNF595	-2.1867	0.0162393
RAC1P2	-2.62439	0.0162599
ETV7	1.58834	0.0162311
AIP	1.2473	0.015864
UNC93B1	1.27492	0.0161999
LRP5	1.85611	0.0162953
SGPL1	-1.09646	0.0161537
ASB2	1.87403	0.0161059
CRIP1	1.638	0.0159578
BORCS6	1.47104	0.0160755
AURKB	1.84284	0.016328
NT5C	1.39877	0.0160496
FIZ1	1.28036	0.015935
BTG3	-2.15534	0.0162308
FAM238A	-2.80192	0.0165183
RCAN3	-1.0211	0.0167113
RETREG1	-1.16167	0.0166738
OR52K3P	1.31186	0.0166776
SELENOH	1.25716	0.0167104
RNF115	-1.03704	0.0173415
DPM3	1.62948	0.0173521
BUB1	1.98528	0.0173339
ALG3	1.16055	0.0174174
HSPA1B	1.23804	0.0174356
MSC	2.29238	0.0175315
CRAT	1.4661	0.0168736
SARDH	1.62333	0.0174563
H2AFX	1.3817	0.017384
HPS6	1.16708	0.016977
RNF31	1.0616	0.017119
CCDC85C	-1.8755	0.0169602
PLEKHO2	1.11814	0.0172195
PPL	2.29039	0.0175053
AC022167.3	1.98064	0.0173317
NAA38	1.41519	0.0174385
TP53INP2	-1.89902	0.0171422
RAVER1	1.20667	0.0172714
U2AF1	-1.8048	0.0174668
DOK1	1.0803	0.0177239
CALHM6	1.95856	0.01781
ST3GAL6	1.29492	0.0178603
GNB1L	1.57131	0.0182423
SCAI	-1.38377	0.018444
KLC3	1.91529	0.0184012
RPL9P32	-1.8245	0.0185233
MTND1P23	1.84228	0.0186254
Z82206.1	-2.17315	0.0186147
TMEM161A	1.20894	0.0187671
MBNL3	-1.10093	0.0188331
MAD2L1BP	1.11971	0.0189568
RRM2	1.72221	0.0190789
TMEM102	1.47348	0.0191086
JUP	1.2103	0.019061
AL138900.3	-3.02921	0.0194232
PRDM1	-1.1325	0.0193654
NUDT1	1.44322	0.0196129
AJM1	1.48599	0.0193701
TRIM21	1.04911	0.0194522
KCTD21	1.40083	0.0191958
NFKBIA	-2.77434	0.0196013
TMEM229B	1.31692	0.0193286
AC135050.6	-1.65732	0.0194112
TRADD	1.16528	0.0195868
C19orf24	1.50918	0.0192727
GADD45GIP1	1.49909	0.0195012
SLC19A2	-2.0624	0.0198603
SLC25A36	-1.4113	0.0197957
TCEAL4	-1.87836	0.0198499
DYNLL1	1.04995	0.0197433
CCNF	1.59774	0.0197059
ARID5B	-1.02281	0.0199585
CARD8-AS1	1.1215	0.0199534
RLF	-1.117	0.020085
TNFSF13B	1.35952	0.0201342
BATF	1.26784	0.0200875
PIGQ	1.40247	0.0201147
TIMM17B	1.31982	0.0202503
TRAK2	-1.2121	0.0203827
ZMAT3	-1.05516	0.0203459
C19orf66	1.06342	0.0204906
TECR	1.18071	0.0206475
MTCO2P12	-1.51468	0.0207949
PKIA	-1.42291	0.020848
IGHV3-13	1.88211	0.0208288
CYBA	1.41882	0.0208733
GCAT	2.0914	0.0210821
DNPH1	1.44949	0.0211396
VIL1	-2.33444	0.0212263
GPKOW	1.05684	0.0213089
CPTP	1.15495	0.0231297
SLC25A33	-1.6249	0.0229905
FCGR1A	1.48224	0.0219567
PTGS2	-1.48316	0.0221013
PRADC1	1.30322	0.0230215
ALMS1	-1.33207	0.0227535
ITGA6	-1.10105	0.0223167
PPBP	-1.55037	0.0231579
PALLD	-1.56275	0.022855
CFAP97	-1.19654	0.0221018
BACH2	-1.07914	0.0225111
RCC1L	1.13177	0.0224338
FIS1	1.30014	0.0218755
TRBV30	1.68613	0.0225952
MMGT1	-1.02781	0.0223887
EXOSC3	1.30912	0.022879
UBE2L6	1.03235	0.0223977
SHTN1	-1.31946	0.0228505
PYM1	1.35174	0.0224175
ALDH2	-1.20145	0.0219461
IGHV3-66	1.59933	0.0231471
MPG	1.37064	0.0215675
PDK2	1.22009	0.0230361
C19orf71	1.57628	0.0230737
ACP5	1.02062	0.0227765
ILVBL	1.19937	0.0228376
AC008982.2	-2.45154	0.0229714
PAK4	1.326	0.0231047
KCNN4	1.31984	0.0231252
KIR2DL3	-2.23062	0.0217896
ZNF524	1.40333	0.0219422
DGCR6L	1.35026	0.0221037
FAM118A	-1.56171	0.0216465
STK17B	-1.04093	0.0232659
EEF1A1P9	-1.14128	0.0233772
CASK	-1.38379	0.0233721
FAM204A	-1.0283	0.0234933
CCDC59	-1.28681	0.0235526
AHSP	1.29259	0.0236811
MIIP	1.29961	0.0238748
TBKBP1	1.14274	0.0238942
CNOT6L	-1.00303	0.0241661
CPD	-1.1313	0.0241703
IGLV3-19	1.09029	0.0242592
IGHG3	1.20978	0.0244335
IGKV1-27	1.56274	0.0246138
C9orf139	1.41135	0.0246504
CRLS1	-1.19323	0.0245659
IL1RN	1.49517	0.0247328
AC009506.1	1.87568	0.0248257
MYLK	-1.43989	0.0248297
DUSP7	1.04182	0.0249615
KRT72	-2.43893	0.0249869
FBXL18	1.38476	0.0250459
IGHV2-26	2.01651	0.0251737
DNAJB1	-1.34061	0.0259463
C1orf35	1.20402	0.0261647
CASP5	1.73048	0.0262529
GBP1	1.42952	0.0268066
YPEL5	-1.28446	0.0267805
R3HDM1	-1.03069	0.0267546
DDX60	1.36843	0.0266792
SLC52A2	1.21756	0.0265874
LINC01578	-1.02575	0.026735
CHCHD6	1.9034	0.026862
MZT2A	1.31978	0.0271069
GNG11	-1.44643	0.0273027
RRP9	1.2571	0.0276162
AL049840.1	1.60303	0.0276704
SDHAF1	1.37475	0.0276007
GNAQ	-1.16649	0.0277649
ODF3B	1.41011	0.0277779
NT5C3A	1.13616	0.0278517
SPSB1	1.57487	0.028082
ZNF281	-1.25695	0.0279066
ENDOD1	-1.0886	0.0279763
PWWP2B	1.2934	0.0280926
SF3A2	1.19676	0.0280484
KLHL15	-1.23339	0.0283799
VWCE	1.8705	0.0284703
SLC15A2	-1.70003	0.0286924
FBXO33	-1.32352	0.0286338
AC022150.2	1.96234	0.0286548
OXER1	1.4351	0.0289549
IGKV1-6	1.68683	0.0290199
GMNN	1.81098	0.0289027
TMEM60	1.36421	0.0290265
GABPB1	-1.11003	0.0289035
TBL3	1.1275	0.0290122
FCER1A	-1.08205	0.0295189
WDR43	-1.03259	0.0292018
AC009950.1	1.21015	0.0293822
AC008533.1	1.96091	0.0291977
CXorf21	1.10444	0.0296263
ALDH1A1	-1.11926	0.0292574
C9orf16	1.43781	0.0297225
CYP2R1	-1.19125	0.0297163
POLL	1.22442	0.0297999
ANO6	-1.00222	0.029674
IRF9	1.15054	0.0296572
LGALS3BP	1.10026	0.0298112
RPL5P34	-1.76297	0.0293163
RECQL4	1.68055	0.029926
TMEM187	1.31678	0.030275
SC5D	-1.34122	0.0302447
PIGC	-1.0734	0.0306728
HGH1	1.17664	0.0307167
ZNF14	-1.33043	0.0306615
LINC00641	-1.59658	0.0307761
AC084871.1	2.13951	0.0309086
TXNDC16	-1.42064	0.0308617
AARS2	1.0342	0.0311562
DDX50	-1.04283	0.0311727
MOB4	-1.20198	0.0312551
F13A1	-1.20231	0.0314154
CST7	1.06198	0.0313882
HAPLN3	1.01368	0.0318249
RPS4XP3	-2.21794	0.0317598
RCAN1	-1.28251	0.0317232
MIR3945HG	2.04072	0.0320128
BEND2	-2.31344	0.0320946
EEF1A1P22	-2.2326	0.0321279
MRPL27	1.30151	0.0320464
ATP5F1D	1.2607	0.032061
TRBV2	-1.71542	0.0322107
SLC25A46	-1.03733	0.0328029
PHYH	-1.68424	0.0328982
TK1	1.45433	0.0330153
KLF11	-1.29953	0.0336016
PELI1	-1.33659	0.0335255
CXCL5	-1.77893	0.0334349
SAP30	-1.9269	0.0331242
FAM13B	-1.02728	0.0333904
PRICKLE3	1.20015	0.0332331
DLGAP5	2.08783	0.0335949
IGHV3-74	1.4903	0.0336885
SNPH	1.01066	0.0334481
UBE2S	1.58018	0.0331625
RHOB	1.0716	0.0342456
CEP19	1.07771	0.0343314
POLR3G	1.46453	0.0341444
FAM50B	1.5646	0.0343446
RNF144B	-1.05395	0.0341697
HOXB2	1.28327	0.0342737
CCDC61	1.23476	0.0343665
SOS2	-1.02705	0.0345012
MAP3K11	1.02468	0.0347457
CEBPA	1.32384	0.0347679
ZNF853	1.29422	0.0351084
KLHDC8B	1.39684	0.0352472
DTYMK	1.17495	0.0353305
FCGR1CP	1.89501	0.0354819
ICA1L	-1.67893	0.0354802
CD7	1.16844	0.0355167
PHACTR1	-1.47953	0.0356319
CNNM2	-1.23955	0.0356479
VPS54	-1.13623	0.0359842
AC145098.1	1.47655	0.0360137
TMEM63B	1.09196	0.0359334
MRPL34	1.08196	0.0358474
MAIP1	1.37191	0.0360743
ARG1	-1.86471	0.0363402
KIFC1	1.57291	0.036463
TMEM160	1.44883	0.0364613
CXCR3	1.37652	0.0365655
ABHD17B	-1.04997	0.0365766
DCXR	1.26102	0.0366228
SCN3A	-1.57627	0.0368461
RSAD2	2.85066	0.036999
CCDC66	-1.23732	0.0375614
FNIP2	-1.33284	0.0375471
RIPK2	-1.49587	0.0374802
TSPYL5	-1.48649	0.0376931
MED19	1.30303	0.0374028
AATK	1.39795	0.0376756
BDP1	-1.06488	0.0380722
FBLN2	-1.26267	0.0388507
CCDC71	1.05731	0.0385585
SF3B5	1.2234	0.0387315
ZNHIT2	1.40106	0.0391896
CDK4	1.266	0.0389203
SRSF5	-1.01847	0.0390502
AL162151.2	-1.21567	0.038936
IGHV6-1	1.40243	0.0383263
TRIM69	1.02423	0.0392242
AC026401.3	-1.71785	0.0388951
EIF3CL	-1.55868	0.0390318
ALOX15	1.36637	0.0381958
PHOSPHO1	1.36469	0.0387964
CD300LB	1.15306	0.0385754
ZSWIM4	1.13568	0.0388274
DISP1	-2.2111	0.0396054
UBXN7	-1.00003	0.0394696
DMXL1	-1.0476	0.0395779
CDK2AP1	-1.19826	0.0395718
IGKV1-17	3.09373	0.0401396
KDM4C	-1.1177	0.0400948
ANKRD10-IT1	-1.36994	0.0400837
TCL6	-1.89116	0.0400624
SAMD14	2.18029	0.0401327
PEAK1	-1.23987	0.0403081
IRS1	-1.22201	0.0413678
SCOC	-1.1224	0.0409136
PTGER4	-1.0487	0.0407213
F2R	-1.13628	0.0410563
PDGFRB	1.28108	0.0410671
CLIC5	2.17758	0.0408103
RNASEH2C	1.0789	0.0412719
ARHGAP32	-1.54034	0.0412424
HRK	-1.75071	0.04106
HBQ1	3.17312	0.0410979
NFIX	1.11994	0.0412062
NKG7	1.15299	0.0409965
AC087284.1	2.13195	0.0415959
MTCO1P40	-1.73905	0.0418421
NDUFS7	1.24034	0.0420416
TMEM267	-1.43645	0.042184
HAGH	1.18493	0.0423232
CCR2	1.08131	0.0427595
FAM43A	1.23194	0.0425877
ZNF771	1.89899	0.042758
ROMO1	1.28173	0.0426271
EIF2AK2	1.15396	0.0433849
CD83	-3.80173	0.04327
KLF4	-1.31642	0.0432359
HDHD3	1.09253	0.0435083
B3GLCT	-1.67005	0.0430109
MMP25-AS1	1.20203	0.0433937
AC011477.2	-2.14554	0.0434358
MRPS12	1.17962	0.0430991
NDUFA3	1.10056	0.0435814
ZNHIT6	-1.03783	0.0438334
PRDM5	1.37061	0.0438788
ZNF324	1.22147	0.0437814
FBXW9	1.63682	0.0441783
LEPROT	-1.01178	0.0450428
POGK	-1.02718	0.0450992
CCNB1	1.55954	0.0450943
MTM1	-1.05437	0.0447808
TOP1MT	-1.1607	0.0448928
IGHV4-61	1.42497	0.0446718
FAM83G	1.26034	0.0451303
SH3RF1	-2.20107	0.0453013
LINC00324	1.13105	0.0453082
CCR5	1.18862	0.0453729
SESN1	-1.09508	0.0459616
SOX6	-1.87495	0.0458542
LBHD1	-2.08	0.0459388
TTBK2	-1.1323	0.0460889
EFCAB2	1.57457	0.0465169
AP003068.2	-1.54999	0.0465451
STAP1	-1.21201	0.0468488
HCP5	1.17456	0.046956
ANKHD1-EIF4EBP3	-1.74559	0.0470669
MOAP1	-1.03433	0.047017
TFPT	1.16565	0.0472989
CARD6	1.06202	0.0473578
SFMBT1	-1.18191	0.0479918
PTPRK	-1.57201	0.0478609
PPP1R35	1.25223	0.0478917
PCOLCE	1.50995	0.0479615
EPSTI1	1.21886	0.048463
COA3	1.09415	0.0484001
KLHL26	1.09139	0.0484816
THBS1	-3.15462	0.0486149
LEPR	-1.578	0.0489852
TMIGD3	-2.81733	0.0488017
TENM1	-1.40082	0.0490361
SDSL	1.82505	0.0489998
PXMP4	1.15907	0.0490769
B4GALT2	1.85341	0.0495673
FAM20B	-1.01221	0.0498771
S100P	-1.62305	0.0499508
SAMD11	5.25094	0.0476952
PLEKHG5	2.12168	0.0203256
AL591866.1	2.67774	0.0285938
PLA2G2D	2.44078	0.0429398
AL603882.1	4.51115	0.0283121
PTGER3	-3.55888	0.0320412
AL109741.1	2.3118	0.0428292
LAMTOR5-AS1	-4.90919	0.00805763
OVGP1	-2.42727	0.0324681
AC243772.2	6.04714	0.00628958
AL590666.1	-4.10457	0.049246
NTRK1	2.08046	0.0489741
AL357143.1	-2.64473	0.0314495
AL391001.1	-4.49872	0.0360099
AL451074.2	4.54801	0.0481753
RN7SL269P	4.54801	0.0481753
AL592114.1	-2.31855	0.0445549
ASAP2	-4.39013	0.00386015
CCDC121	2.56826	0.00989729
DYNC2LI1	-3.51446	0.0350431
ACTG2	6.00919	0.0145032
IGKV3-7	3.06502	0.00924917
NPAS2	-2.86347	0.0190327
PAX8	2.67558	0.0366868
AC110769.1	6.00919	0.0145032
MTND5P28	6.43728	6.16686e-05
AC009487.2	-4.17137	0.0340088
AC079305.1	3.20922	0.0493694
AC019080.5	5.63229	0.00133622
AC017071.1	3.84742	0.037324
RNU7-45P	4.22166	0.000771445
AC007256.1	-4.40035	0.0317366
PTH2R	5.69018	0.0155452
AC017104.1	2.39034	0.0330635
HJURP	2.61604	0.0106611
CHL1	-4.12084	0.0409959
OXTR	-4.28154	0.0474998
THRB	-3.1487	0.0429408
AC098614.4	5.69018	0.0155452
TCEA1P2	-4.29664	0.0261904
MYRIP	5.48711	0.0269038
ARF4-AS1	4.03957	0.0207305
FLNB-AS1	-3.15171	0.0287252
C3orf14	2.53129	0.0381427
AC092910.3	2.29835	0.029216
AC108673.2	-3.7683	0.00562654
PLS1	-4.19254	0.0324669
WWTR1-AS1	6.00919	0.0145032
VEPH1	-5.33994	0.00210832
AC008040.1	-4.95603	0.0199565
ETV5	3.88504	0.00934043
AC112907.2	6.27976	0.000217719
OTOP1	6.00919	0.0145032
ABLIM2	-3.55173	0.0268299
AC098829.1	6.00919	0.0145032
AC098583.1	-4.03473	0.0470226
SLC34A2	4.04538	0.0077519
C4orf19	-3.79878	0.017465
PTTG2	-4.2212	0.0333802
AC024022.1	6.00919	0.0145032
AC110792.3	-4.2799	0.0305022
CXCL11	4.531	0.0488887
AC058823.1	4.66967	0.0437915
AC004067.1	-4.17902	0.036238
EGF	-2.71953	0.0462289
ANK2	5.25094	0.0476952
FKBP4P1	6.00919	0.0145032
SH3D19	-3.88956	0.00485971
FST	4.67169	0.0219549
PSMC1P4	6.00919	0.0145032
DEPDC1B	2.38136	0.0244953
ISCA1P1	4.66967	0.0437915
AC146944.2	2.91048	0.0382266
MAP1B	-4.35904	0.0259379
MTRNR2L2	-3.30072	0.0216079
AC091429.1	-5.26033	0.00317521
SPOCK1	2.88468	0.0179729
SMIM33	5.25094	0.0476952
TIMD4	3.73838	0.00190781
CDC42P5	-4.05768	0.0455202
PPP1R3G	3.35293	0.0191704
NRN1	4.66967	0.0437915
AL031123.1	5.29723	0.0460816
AL031775.2	-4.20888	0.0387531
SLC17A4	6.00919	0.0145032
RPL32P1	-4.18087	0.0391837
LYPLA2P1	4.2519	0.0241323
DPRXP2	4.52081	0.0142787
AL158050.1	2.80699	0.0374091
RPL9P18	-4.48602	0.0182373
AL133406.2	-3.04827	0.0428206
AL358942.1	4.531	0.0488887
TRAPPC3L	-4.26366	0.0345937
ROS1	5.22714	0.00492849
PDE7B	-4.2937	0.00419719
STXBP5-AS1	-3.41763	0.0132024
OR10AH1P	-5.07066	0.0119086
GRID2IP	2.43631	0.0293633
AC006042.3	-3.14467	0.0330134
AC060834.1	6.00919	0.0145032
AOAH-IT1	2.25631	0.0428994
EGFR	8.27114	0.0430871
RUNDC3B	3.85652	0.0192435
BHLHA15	2.23379	0.0304691
AC005099.1	-4.36076	0.0247319
MET	4.24051	0.00497299
AC058791.1	2.01204	0.0478333
CALD1	-2.56807	0.0439328
TRBV12-3	-2.50741	0.0348119
EPHA1-AS1	-4.86941	0.00833322
GHET1	4.75913	0.00720064
VIPR2	2.89993	0.0358506
RNA5SP498	3.98032	0.00626515
CLTRN	4.54801	0.0481753
RPSAP61	-4.30437	0.0279493
OPHN1	-4.27073	0.0461009
AL353804.2	5.0847	0.00492878
AL606530.1	6.00919	0.0145032
F8A2	-4.14757	0.038338
TDRP	-5.43081	0.00158683
ARHGEF10	3.54779	0.0243362
CLDN23	2.86247	0.0137195
AC087269.2	5.58757	0.0389043
FGF17	4.65678	0.0222978
AC105046.1	-4.46483	0.0423592
AC090204.1	-5.18786	0.00339126
STAR	5.48711	0.0269038
AC027702.1	-4.61501	0.0148743
AC026904.2	4.54801	0.0481753
AC103769.1	2.37942	0.0401246
SBF1P1	6.00919	0.0145032
LINC00968	-4.10193	0.0401196
FAM110B	-2.90534	0.0443291
FABP4	6.00919	0.0145032
LINC00534	-4.76219	0.0134084
ANGPT1	-5.67738	0.000916303
LYNX1	-5.66215	0.000774291
PHF24	-3.72804	0.0276801
TMEM252	2.68846	0.0249515
TJP2	4.57583	0.0291515
AL583839.1	2.32865	0.0152268
MIRLET7DHG	5.66377	0.0200648
RN7SL181P	3.4436	0.0315248
AL359644.1	-5.34614	0.00225637
IGF2	5.07586	0.0102955
OR2AG2	6.00919	0.0145032
E2F8	4.11526	0.0111353
NAV2	5.27161	0.0230605
AL133330.1	-3.35954	0.0170933
AC044839.1	6.00919	0.0145032
ACY3	4.80775	0.0109335
AP005019.1	4.29735	0.00256071
AP000763.2	-3.24991	0.0231646
AP003168.2	4.99531	0.021994
AP002954.1	-2.9932	0.048144
MCAM	-4.33699	0.0388097
AP000866.2	2.83794	0.019821
MIR4480	6.63544	0.000971589
C1QL3	-3.23908	0.048038
ARMC3	-4.11143	0.0400933
NRP1	-4.79093	0.0109272
AC006484.1	6.00919	0.0145032
AL596247.1	3.46253	0.0144264
LIPJ	6.00919	0.0145032
FFAR4	6.128	0.00453589
AL133215.2	5.25094	0.0476952
AL391988.1	-5.24165	0.00267204
RPL19P16	-4.27799	0.0316801
AL731566.1	-4.28154	0.0474998
AL731577.1	5.58757	0.0389043
AL157712.1	6.00919	0.0145032
CLUHP5	6.00919	0.0145032
HSPA8P5	-4.13179	0.0397483
AC006122.1	4.49396	0.0131762
AC084824.1	-2.30291	0.0382062
NF1P12	6.00919	0.0145032
LINC02555	2.88691	0.00550105
AC079601.2	-4.00571	0.0461462
TMPRSS12	5.25094	0.0476952
AC068888.1	-4.98794	0.00507354
GPR84	2.70443	0.0236061
AC073487.1	-4.17054	0.0410002
HSD17B6	2.78385	0.044751
RPSAP12	-2.96827	0.0139719
AC089984.2	-2.95145	0.0268401
LINC02458	-4.66494	0.0163511
RPL12P33	-4.62641	0.0139958
FLT1	-2.70251	0.0311766
LINC00598	-4.05264	0.0424912
HNRNPA3P5	-3.492	0.0126403
NF1P10	6.00919	0.0145032
TRAJ1	3.17343	0.0287938
CCDC175	6.00919	0.0145032
DEGS2	3.23139	0.0164146
IGHV4-28	2.44829	0.0461721
IGHV4-55	3.07845	0.0130176
IGHV3-65	5.74672	0.00264397
ARHGAP11B	4.60365	0.0291178
C15orf53	3.80684	0.0025725
PLCB2-AS1	5.11847	0.00452758
SKOR1	-4.44075	0.0358599
CYP11A1	4.66967	0.0437915
RN7SL278P	6.00919	0.0145032
CFAP161	-5.02063	0.0062717
FSD2	4.66967	0.0437915
AC118658.2	-4.64705	0.0174116
PKMYT1	2.56145	0.0244961
NPIPA5	-2.90985	0.0483171
RPL15P20	-4.00813	0.0474422
AC008731.1	4.30457	0.0239323
GAPDHP35	5.27214	0.0232873
AC093249.6	2.388	0.0418808
AC020978.7	-2.3829	0.0374578
AC137932.1	-5.47257	0.00206746
AC005224.4	-3.35456	0.0197915
LINC02087	6.00919	0.0145032
AC004223.1	3.91671	0.0451897
AC243829.2	-4.27011	0.04534
ARHGAP23	3.45388	0.00523308
AC006441.1	4.29609	0.00554938
CCR10	3.12572	0.00756073
AC103703.1	-4.00825	0.047862
AC006141.1	3.2533	0.00602234
AC100786.1	2.19012	0.046382
PRCD	-4.01838	0.0473654
THA1P	4.74273	0.0013443
AC124319.1	3.04627	0.0475363
AC124319.4	4.89404	0.000449869
AP001381.1	3.42062	0.0408268
TTC39C-AS1	5.48711	0.0269038
CDH2	-4.47487	0.0399417
AC009831.3	-4.22159	0.0324147
AC025887.2	4.531	0.0488887
DSEL	-5.5385	0.00133056
NRSN2	2.09953	0.0373229
ACTL10	2.52672	0.00891878
RNU6-937P	6.00919	0.0145032
EPPIN	6.00919	0.0145032
AL133342.1	-4.23289	0.00755269
SNAI1	-4.66004	0.0320516
HCN2	2.03416	0.0478273
PALM	-4.14267	0.0496425
AC007292.2	3.61099	0.0208743
MUC16	5.48711	0.0269038
ZNF561-AS1	-2.97915	0.0426429
CHST8	4.34807	0.00357575
AC020910.4	-3.05577	0.0424491
FAM187B2P	6.00919	0.0145032
FFAR1	-4.68308	0.0174553
LINC01531	2.92404	0.026229
PINLYP	2.69799	0.0356575
ZNF233	-3.30261	0.0282094
RN7SL364P	4.91514	0.00904035
AC010331.1	4.92863	0.00889433
FAM71E1	4.74956	0.00731931
LILRB5	2.5203	0.0168079
AC245052.5	6.00919	0.0145032
LILRP2	4.46803	0.0399851
SSC5D	4.8307	0.00365701
ZNF582-AS1	-4.08059	0.0412605
ZNF835	3.08133	0.0448923
ZNF547	2.79003	0.044463
DUX4L17	6.00919	0.0145032
CECR2	-4.0859	0.0471022
IGLV4-60	-5.06513	0.00916783
IGLV3-6	5.58757	0.0389043
IGLV4-3	4.07914	0.0321811
GGT5	-5.12978	0.00822507
NCF4-AS1	5.94901	0.00702124
MAPK12	2.74589	0.0261216
PWP2	-3.45679	0.0481418
