# Supplementary material for: Key Regulatory Differentially Expressed Genes in the Blood of Atrial Septal Defect Children Treated With Occlusion Devices
Source: Front Genet. 2021 Dec 8;12:790426. doi: 10.3389/fgene.2021.790426 (PMC8692776; doi:10.3389/fgene.2021.790426)
Supplement: Supplementary file 2 [file Table3.XLSX]

## Sheet: DEG_VSD
Supplementary Table 3 The DEGs of the poly-L-lactic acid ASD device post-treatment vs pre-therapy
GeneName	log2FoldChange	pvalue
DDIT4	-2.55711	1.52258e-11
DDX3Y	24.3832	3.38063e-11
KDM5D	24.3333	3.70531e-11
TXLNGY	23.4737	1.75329e-10
RGS1	-3.50004	3.02578e-10
TXNIP	-1.6863	1.59137e-09
KLF9	-2.06865	2.48732e-09
SOCS1	-2.20865	4.27162e-09
PRR33	2.17903	1.44747e-08
RPS26	-3.31851	2.15553e-08
CDK5R1	-2.25991	4.60984e-08
AC004687.1	2.68347	4.78013e-08
TNFSF14	2.01828	4.51083e-08
FASLG	4.50422	6.58465e-08
MT2A	-2.18705	4.16483e-07
ID3	2.51932	5.68439e-07
AVIL	2.18781	1.08798e-06
GATA2	2.45665	1.19828e-06
HLA-DRA	-1.34874	1.66875e-06
AC004057.1	-4.27988	1.89075e-06
TSC22D3	-1.59076	2.0443e-06
BTG1	-1.35851	3.20221e-06
CROCCP2	1.43244	4.29934e-06
HLA-DPA1	-1.28019	3.99637e-06
MMP25-AS1	2.21179	4.20206e-06
ZNF276	1.43128	4.45377e-06
SEMA4C	1.74459	4.95127e-06
MC1R	3.13126	5.30695e-06
MIB2	1.71383	6.27063e-06
SNRNP70	1.33619	6.45922e-06
AC011495.1	-2.62122	6.78986e-06
HLA-DRB1	-1.80079	7.1941e-06
HBD	-2.7549	7.4556e-06
CXCR4	-1.93782	7.78646e-06
CD74	-1.57339	1.00526e-05
MTND1P23	-2.68728	1.13585e-05
UNKL	1.67993	1.21531e-05
SNORD3A	-5.28778	1.19706e-05
ADAMTS10	1.82073	1.21468e-05
AC136475.3	2.26341	1.25378e-05
BTN2A1	1.32404	1.29156e-05
LIME1	3.89383	1.36472e-05
HBA1	-2.53504	1.42834e-05
FAM193B	1.29023	1.53532e-05
MTCO3P12	-2.14637	1.71279e-05
TNFRSF21	-3.54353	1.66672e-05
CYP4F12	4.53236	1.6814e-05
DIP2A	1.70888	1.67627e-05
MTATP6P1	-1.49547	2.02979e-05
LAT	2.35474	2.11117e-05
SCARNA21	-4.33435	2.16692e-05
TMIGD3	-3.78239	2.27807e-05
YJEFN3	3.12468	2.2379e-05
RN7SL2	-2.4656	2.47301e-05
NOG	2.68861	2.43077e-05
SAP30	-2.40926	2.53377e-05
AC009533.1	2.19038	2.73786e-05
PKP2	-2.94512	2.90981e-05
LILRA4	-2.47983	3.10878e-05
KLHL17	1.86097	3.19401e-05
RCN3	1.67823	3.35244e-05
BRICD5	2.44147	3.54753e-05
AC008105.1	3.15677	3.61961e-05
IL11RA	1.4656	3.90875e-05
AC008105.3	1.52023	4.20508e-05
CCDC78	2.40109	4.29039e-05
NUAK2	1.23927	4.90193e-05
MTCO2P12	-2.12479	5.36857e-05
TNFRSF25	1.49526	5.33593e-05
IRS2	-2.50312	6.11498e-05
GPX1	-1.63226	6.59432e-05
UBB	-1.74173	6.42471e-05
CLDND2	3.03872	6.57947e-05
CCNL2	1.21352	7.60115e-05
RPLP0P6	-2.04468	7.53763e-05
TSPAN33	-1.54305	7.68616e-05
MTND6P4	-1.7836	8.08366e-05
CD79A	-1.87342	7.98734e-05
RSRP1	1.6358	8.34741e-05
HLA-DQA2	-1.9405	8.49329e-05
MT-CO2	-1.47076	8.94339e-05
PGGHG	1.60715	9.41412e-05
ZNF692	1.57397	0.00010228
AC008038.1	-1.77414	0.000101269
DPM2	-2.10522	9.99822e-05
CD69	-1.37761	9.89458e-05
CSF1	1.74234	0.000113402
IGHD	-1.53355	0.000112905
E4F1	1.10921	0.00011708
MT-CO3	-1.41214	0.000119645
C11orf21	1.34404	0.00012286
PTMAP5	-1.85166	0.000123606
TMEM176B	-1.69268	0.000131858
AC016739.1	-2.1847	0.000134745
UCP2	-1.67588	0.000136852
NLRP1	1.09526	0.000135832
AC007969.1	-2.32772	0.000142294
SLC9A3-AS1	2.61592	0.000141487
AL583805.1	-3.73438	0.000142909
NEURL4	1.2262	0.000144194
ARVCF	2.33433	0.000141243
RPL13AP20	-2.19195	0.000164971
SFI1	1.19195	0.000164509
TTC22	1.57091	0.000177601
CD1C	-1.78243	0.000177029
AC079250.1	-2.02114	0.000171554
STMP1	-1.35117	0.00017715
RPSAP9	-2.73298	0.000169683
RPL15P2	-2.67666	0.000174695
AC007387.1	-2.60529	0.000184993
IGHV4-34	-1.94383	0.00018667
ENO3	1.58862	0.000194013
MIR1244-2	-2.30232	0.000199887
MTND5P11	-1.7381	0.000200133
FTLP3	-2.15086	0.000206048
MT-ND3	-1.68353	0.000207061
RPL10P16	-2.00162	0.000210387
MTCO1P12	-1.53275	0.000219402
C9orf139	1.9925	0.000227682
PLD4	-1.38301	0.000227461
AC120114.4	2.30445	0.000237792
HOXB3	2.81459	0.000235392
MTCO1P40	-2.5826	0.000238482
S100A10	-1.3504	0.00024898
NPC2	-1.20618	0.000258749
PFDN4	-1.83211	0.00026286
RPS2P55	-2.14441	0.000280335
RPL10P9	-1.96001	0.000288864
C19orf71	2.18475	0.000294063
LINC00205	1.65998	0.000292052
TESC	-2.16619	0.000298618
CHTF18	1.20628	0.000302073
FTH1P23	-2.04396	0.000304545
AOC3	1.81562	0.000318535
RPL7AP66	-3.01603	0.000323282
AL080243.2	-2.1533	0.000323862
FBXO7	-1.40479	0.000329088
CREBZF	1.40408	0.000334845
HLA-DMA	-1.4448	0.000346809
GIMAP5	2.22212	0.000348644
CLDN9	3.57197	0.000353602
AC092597.1	-3.02565	0.000357293
STAG3L5P	1.9329	0.000363646
RPL18AP3	-1.7308	0.000376034
RPSAP58	-1.9055	0.000404786
PPP1R37	1.19297	0.000406178
LUCAT1	1.97436	0.000412573
SCARNA5	-8.34339	0.000422245
ATG16L2	1.47265	0.000422381
RPL15P18	-2.85751	0.000424421
C7orf43	1.18585	0.000428926
UBBP4	-1.83564	0.000430681
AC021074.1	-3.71744	0.000443775
AC015911.1	-2.49516	0.000446512
GSTM2	1.69418	0.000459988
GLI1	2.15491	0.000459927
TOB1	-1.34242	0.000460853
AOC2	1.69742	0.000473138
SGSM3	3.83462	0.000477218
TNFRSF14-AS1	1.76381	0.00048694
MTRNR2L12	-1.51976	0.000495893
SLC26A1	2.04903	0.000494991
SNORA73B	-4.17432	0.000519475
RPL7AP30	-2.34886	0.000512589
RPL3P2	-1.61594	0.000504763
NSUN5P1	1.45499	0.000520073
AC125807.1	-2.00397	0.000517221
CDK10	1.07864	0.000512952
ITGB2-AS1	1.10559	0.000503679
GAPDHP1	-2.22227	0.000526322
RHPN1	1.43549	0.000541158
HERC2P2	1.59632	0.000547932
PCED1A	1.16267	0.000559223
RPL15	-1.40568	0.000568047
ADCY4	2.06518	0.000570194
AGER	1.12727	0.000581135
ABCC2	2.8593	0.000598218
EME2	1.29472	0.000628335
ATP5MC2	-1.60762	0.000633675
RN7SL3	-3.54057	0.00064421
PKIG	-1.3472	0.000666293
NMUR1	1.75863	0.000689128
HBB	-1.9307	0.00067947
BBS10	2.15699	0.000688241
HBA2	-1.72495	0.00068227
STRADB	-1.39269	0.000700557
HLA-DPB1	-1.25918	0.000701929
GNG11	-1.21915	0.000697433
DNASE1	1.30027	0.000719891
GIPR	2.08298	0.000720609
RPL7AP6	-1.73478	0.000725827
AC069281.2	1.68197	0.000742418
EEF1B2P3	-1.35463	0.000754237
AC107959.4	3.57208	0.000761143
MTND4P12	-1.66807	0.000775537
EEF1A1P5	-1.18577	0.000780508
RPL13AP5	-1.53489	0.000798091
APAF1	1.39377	0.000813064
LAIR2	2.46767	0.00081039
CLK4	1.32985	0.000832266
SYDE2	-2.95641	0.000850232
BTF3	-1.01301	0.000844973
NFKBIA	-1.61488	0.000847214
AKAP17A	1.04218	0.000864993
RPL39P38	-3.07127	0.000865141
MT-ATP6	-1.17089	0.00087187
SMIM24	-2.18056	0.000884118
AC012676.5	2.04702	0.000892278
JDP2	-1.59532	0.000911784
TTC25	-2.07969	0.000913928
WSB1	1.29507	0.000926153
GRB10	1.74143	0.000938711
RPS9	-1.47264	0.000946286
RUSC2	2.05963	0.000952032
TLE1	-1.33892	0.000973096
FTH1P2	-1.86067	0.00100111
TSPAN32	1.05551	0.000996741
FTH1P7	-1.70171	0.000983303
HDC	1.93536	0.000993275
MRC2	-1.74859	0.00100106
SNORD15B	-4.62454	0.00101089
PDLIM1	-1.24387	0.00101308
MXD3	1.53468	0.00104503
HLA-DOA	-1.16657	0.00104078
LYPD2	-2.79266	0.00103892
MT-CYB	-1.10488	0.00103758
RAPSN	4.60863	0.00105627
EEF1A1P9	-1.2727	0.00108091
RPS4X	-1.22004	0.00108395
CAPNS1	-1.25526	0.00108838
MT-ND4	-1.09783	0.00108956
PPP1R14B	-1.5119	0.00110804
SIK1	-2.81475	0.0011703
DPCD	-1.82096	0.00120008
RNF144B	-1.63095	0.00122017
AC073861.1	-1.52583	0.00123828
NCR3	-1.58965	0.00123972
MRNIP	1.30587	0.00125576
ZFP36L1	1.52983	0.0012613
SLC25A5	-1.0892	0.00127401
SS18L1	1.55038	0.0012779
ENGASE	1.35555	0.00129759
SGSM2	1.10087	0.00130824
ABHD14B	-1.29016	0.00133417
PCBP2	-1.1022	0.00134614
AL139246.2	4.10694	0.00138387
SRPK3	3.60965	0.00137646
MRPL54	-1.44549	0.00136598
ZNF230	1.52129	0.00138074
ANO8	1.23312	0.00139217
TIA1	1.1399	0.00145293
TNFAIP2	1.13677	0.00144825
TEDC1	1.24666	0.00144242
MAPKBP1	1.05062	0.00145821
PEG10	-2.47086	0.00147929
GDPD3	1.69822	0.00146815
TMEM150B	1.7617	0.00147399
PMS2P3	1.53737	0.00150013
LZTS2	1.14677	0.00150164
AC107983.1	-2.32496	0.0014965
TMEM176A	-1.6845	0.00151525
TRAPPC12-AS1	2.82725	0.00152997
ITLN1	-3.10536	0.00154458
TMEM158	-2.47131	0.00155015
KLK1	-2.52435	0.00154306
MTND2P28	-1.58118	0.00157027
RPL28	-1.30614	0.0015645
HSD17B10	-1.27975	0.00158604
RPSAP19	-2.00632	0.00159347
DUSP4	-2.67079	0.00163036
SLC25A39	-1.39047	0.00162971
EEF1A1P6	-1.17644	0.00165138
RGS10	-1.10349	0.00165157
TRMU	1.05679	0.001645
ELMOD3	1.0622	0.00165845
AC027559.1	4.14025	0.00167096
GDF7	-2.59124	0.0016847
LUC7L	1.08058	0.00169278
AC007342.9	2.4352	0.00169606
EEF1DP1	-2.33445	0.00167906
LZTR1	1.11389	0.00171295
OSBP2	-1.55513	0.00170877
ENO1	-1.05994	0.00173078
CSAD	1.60768	0.00172646
FXYD5	-1.18348	0.00173272
RAD52	1.36134	0.00175586
AL139020.1	-1.8201	0.00175036
PPDPF	-1.2257	0.00174775
WEE1	-1.25438	0.00177038
PSMF1	-1.2714	0.00179992
CLCC1	1.57553	0.00182512
SLX4	1.42977	0.00184676
SYCE1L	3.29221	0.00185108
PER1	-3.24778	0.00184199
GPM6A	-3.71466	0.00186863
TNFSF8	-1.39922	0.00187257
ERGIC3	-1.24128	0.00186963
RPS3AP49	-3.37546	0.00189612
ARL4A	-1.5539	0.00193368
MLYCD	1.26264	0.00196885
LGALS3BP	-1.0537	0.00195822
TNFRSF13C	-1.15026	0.001965
C1orf159	1.26039	0.00198825
CST3	-1.21761	0.00198607
AC010894.3	2.25656	0.00201137
NDUFB11	-1.42224	0.00202194
AC115837.1	-1.73901	0.00203642
KDELR1	-1.26017	0.00204987
AL139100.1	-1.82376	0.00206626
AHCY	-1.07457	0.00207039
SAMSN1	-1.76233	0.00205749
PTOV1	1.02422	0.00207904
HOXB-AS1	4.27768	0.00210283
RPL39	-1.1742	0.00211101
ATP5F1D	-1.22736	0.00212777
C1orf162	-1.04787	0.00215209
AC010343.1	-1.74803	0.00214627
TRBJ2-6	2.38697	0.00216124
MALAT1	1.15002	0.00217201
CAPG	-1.05486	0.00219947
SPIB	-1.70029	0.00220008
AGAP4	1.43725	0.00222223
TSPOAP1	1.63257	0.00222795
HLA-DQB1	-1.22296	0.00223535
MT-TP	-1.57883	0.00229331
RPS23P8	-1.60617	0.00233329
GPR68	1.26253	0.00235798
MID1IP1	1.05206	0.00238895
CMTM1	2.04922	0.00238909
AC087284.1	3.29545	0.00241449
AC127496.7	2.2594	0.00241009
VIM	-1.09827	0.00242698
FLT3LG	1.96774	0.00243483
CLEC10A	-1.38877	0.00248738
ABHD3	1.05457	0.00250324
SYNPO	-1.32385	0.00252088
ADK	-1.03888	0.00253027
SMG1P5	1.6461	0.0025603
IGHV1-69D	-1.54128	0.00257964
ERVMER61-1	-1.88213	0.00262478
SPATA5L1	1.19656	0.00262275
MIAT	1.64636	0.0026045
LGALS1	-1.23492	0.00261765
TRAPPC1	-1.21885	0.00266946
GPI	-1.06589	0.00268743
IGHV5-51	-1.86733	0.00270417
AC026403.1	-2.23117	0.00272091
MYBPC3	2.08668	0.00272757
IFFO1	1.01733	0.00272449
CTSE	-2.64624	0.0027702
RPS3AP26	-1.08685	0.00276111
EIF3F	-1.08847	0.00277584
AL590867.2	-1.52438	0.00279479
ANO9	1.29098	0.00281392
AEN	-1.12713	0.0028071
GSPT1	-1.19913	0.00280353
Z97353.1	-2.05377	0.00279296
NABP1	1.89274	0.00297445
RPL9	-1.35242	0.00297657
SLF1	1.13864	0.00295183
ITPR3	1.03621	0.00297551
ZBTB34	1.18118	0.0029555
KCNQ1OT1	1.63757	0.00296211
FIBP	-1.26648	0.00299181
SSH3	1.27607	0.00298143
AP002761.4	2.72974	0.00290113
DUSP5	-1.57442	0.00296808
ANP32BP1	-2.4976	0.00288155
PAM16	1.76202	0.00297122
CLUHP3	1.15265	0.00293349
AL627309.7	1.88081	0.00305024
PRDX6	-1.52455	0.00305274
AHSA2P	1.24699	0.00308237
ILK	3.77872	0.00307556
HSD17B7P2	2.58917	0.00306335
POLE	1.18887	0.00308946
AC018665.1	1.61843	0.00307279
RPL18A	-1.22616	0.00306885
MT-ND1	-1.16241	0.00303796
FAM50B	1.35068	0.00309912
XAF1	1.71446	0.00311197
S100A4	-1.42662	0.00313239
RPS29	-1.54613	0.0031408
RPL12P42	-2.53941	0.00315029
CCDC142	1.16759	0.00325727
ADHFE1	2.02896	0.00317653
NPM3	-1.45992	0.0032685
PPP1R3E	1.14691	0.0032612
JMJD7-PLA2G4B	1.76275	0.00318495
AC064799.1	-1.71633	0.0032581
MYH7B	2.05587	0.0032418
AC000089.1	-1.9012	0.00325727
TMPRSS3	3.12036	0.00319428
AC098935.1	3.15012	0.00328187
ELMO3	1.34898	0.00328909
RNASE6	-1.2853	0.00331362
CAPN10	1.16554	0.00332661
LGR6	1.64347	0.00334461
SEMA6C	1.84287	0.00341675
RPL4P4	-1.06497	0.0034282
DYNLRB1	-1.15177	0.00342058
FCRL6	1.33227	0.00347925
VENTX	1.79221	0.00347764
ALS2CL	1.35793	0.00356032
SLC37A3	1.26031	0.00356342
MSRA	-1.41322	0.00357578
AC018475.1	-1.7805	0.0035909
PKD1	1.05508	0.00350951
PABPC1L	1.55162	0.00351779
SLC17A9	1.1275	0.00353287
ECSIT	-1.19724	0.0035362
EIF3K	-1.16325	0.00355323
COL6A2	1.26617	0.00359141
RPL7A	-1.06307	0.00362779
RPL38	-1.17698	0.00362035
RPL10P12	-2.51968	0.00364913
RPS29P16	-2.32433	0.00367994
FAM210B	-1.00467	0.00372415
LENG8	1.10491	0.00372067
PIK3CD-AS2	2.75436	0.00375732
ZBTB10	-1.5287	0.00377213
STX16-NPEPL1	1.86056	0.00380246
EGLN2	1.12855	0.00379632
UXT	-1.35748	0.00383558
VPREB3	-1.49633	0.00384429
MXRA8	1.73817	0.00387117
AC009245.1	-1.75586	0.00391341
FTH1P11	-1.75287	0.00390544
NRBP2	1.7308	0.00389811
RPL13AP25	-1.39743	0.00399855
SMAP2	-1.01233	0.00404978
D2HGDH	1.30748	0.00404697
CFL1	-1.11348	0.00404197
MAP3K8	-1.66562	0.00410392
ZNF710	1.04207	0.00410866
ETHE1	-1.56712	0.00408389
RTN4R	2.51457	0.00411643
U62317.3	1.61186	0.00413483
C20orf27	-1.35808	0.00414712
NOTCH1	1.1258	0.00416921
RALGDS	1.30331	0.00420506
CSRNP2	1.11121	0.00420196
ZNF154	1.04849	0.0041903
SETP14	-2.42188	0.00421809
TEPSIN	1.09909	0.00422384
SELENBP1	-1.75463	0.00430545
FIS1	-1.28982	0.00428709
MRPL11	-1.21148	0.00430312
ABCA7	1.03083	0.00429817
PPP1R3D	1.15348	0.00433655
ARID3A	1.11663	0.00435247
HDAC10	2.02412	0.00435251
AC024267.3	1.99801	0.00436409
IGHV2-70	-2.51988	0.00439511
RPL29P11	-1.65839	0.00442501
SLFN12	1.51252	0.00442987
VAMP2	-1.06539	0.00445095
SCARNA6	-3.21567	0.00450965
PCGF3	1.07693	0.00449631
LY86	-1.39051	0.00449719
GRINA	-1.30582	0.00450361
TTC24	1.36854	0.00464582
FCRLA	-1.22356	0.00455084
MFSD8	1.27631	0.00457198
AC136632.1	-1.5285	0.00456319
RACK1	-1.04076	0.00460821
SUMO4	3.30843	0.00456616
MDH2	-1.05962	0.00457352
KCND1	1.69931	0.00461801
VAMP1	1.24711	0.00458213
UBL7	-1.15838	0.00463689
SNORD17	-4.70586	0.00464292
AC022150.2	2.22981	0.0045974
MT-RNR2	-1.09485	0.00465076
KEL	-1.82931	0.00472485
RPSAP8	-2.22594	0.00471815
NUTM2G	2.15422	0.00470381
AC022400.1	2.71242	0.00469569
PTMS	-1.68589	0.00472217
IGLC7	-1.75922	0.00472146
AC131235.1	-1.60448	0.00485316
TPI1	-1.06495	0.00490456
AFG3L1P	1.00991	0.00489365
MT-ND2	-1.06603	0.0049022
ZNF117	1.49872	0.00494128
TTC13	1.00549	0.00497809
PLXNA3	1.10367	0.00499595
ALDH1A1	-1.05743	0.00497973
AC008969.1	1.74524	0.00501622
RPS5	-1.24661	0.00505941
PPP1R14A	-1.59544	0.00508533
MLLT11	1.08347	0.0051333
ADCY10P1	1.6451	0.00517385
GAPDHP65	-2.18967	0.00517934
ELOB	-1.25992	0.00523439
RPS2P46	-1.67918	0.00521562
BSG	-1.34005	0.00527551
APH1A	-1.06516	0.00534171
TIMP1	-1.38186	0.00535589
CDK5RAP3	1.51058	0.00533562
ATP8B1	1.94189	0.00535595
MMP24OS	-1.01296	0.00531856
PPIEL	1.51662	0.00540669
RPLP2	-1.18475	0.00548854
EEF1A1P11	-1.06447	0.00563896
EXTL2	2.09052	0.00560272
ATRAID	-1.25756	0.00556624
CWC27	-1.02894	0.00557608
RPL15P3	-1.64948	0.00563182
SCUBE3	3.26586	0.00561607
RAB44	1.38174	0.00566769
RPS3AP25	-2.02676	0.0056611
IL2RG	-1.11473	0.0056527
NDUFB9	-1.07765	0.00553384
AP001189.1	-1.38411	0.00566064
BEND3P1	2.76984	0.00558509
KLRK1	2.16697	0.00563064
AC024940.3	-1.89907	0.00564528
AHSP	-1.58318	0.00554033
CEBPA	1.09025	0.00554244
COX6B1	-1.31024	0.00550524
EMC3	-1.00271	0.00571116
AC145098.2	2.11141	0.00575027
COX7A2	-1.33515	0.00574403
CCDC6	-1.10224	0.00573688
ADCY7	1.26515	0.00571607
NDUFA11	1.25186	0.00573427
VAMP5	-1.15475	0.00578811
BBOF1	-1.36971	0.0058142
TRBJ2-7	1.85506	0.00583017
AL627309.5	2.64488	0.00587153
ABCA2	1.07147	0.00586431
BABAM2	-1.2133	0.00589211
PLP2	-1.18225	0.0058914
SSR2	-1.09878	0.0059388
ODC1	-1.03549	0.00592628
CD274	1.55687	0.00597265
AC246787.1	-1.6137	0.00595658
MAPK8IP3	1.1357	0.00591277
UBALD2	-1.07432	0.00592405
CYP2D7	1.6773	0.00595105
RPLP0	-1.10666	0.00602531
FCHO2	1.04929	0.00604595
HLA-DRB6	-2.96046	0.00605949
IGKV1-6	-2.08307	0.00610916
LY6G6F	-2.10499	0.00612583
C9orf84	2.40031	0.00617885
F8A1	-1.36891	0.00627927
RPL18	-1.18781	0.0062413
PI4KAP1	1.53626	0.00626935
AL136454.1	-2.19107	0.0064104
POLR2H	1.0255	0.00641307
SDHAP1	1.11331	0.00638998
KYAT1	1.28005	0.00648709
VEGFB	-1.10896	0.00649306
MYL6B	-1.30808	0.00648096
POLG2	1.28945	0.00648982
AC020917.4	1.78173	0.00647378
AC010468.1	-2.13573	0.00663452
KIFC2	1.14178	0.00658026
AL451123.1	1.7927	0.00661821
SHMT2	-1.16284	0.0065768
PIK3R6	1.36165	0.00661157
AC080112.3	1.85025	0.00662481
CCDC170	-1.5066	0.00664669
AC099560.2	-1.38224	0.00673686
CARD14	2.93388	0.00671805
AC016596.2	-1.47594	0.0067553
HSPA7	1.21886	0.00676815
DNASE1L2	4.13288	0.00678502
WNT10B	1.96605	0.00683239
RPL6P27	-1.16007	0.0068636
PLXDC1	1.27487	0.00692933
ERLIN1	-1.14283	0.00696476
PRDM15	1.15789	0.00696092
UBAP1L	1.39748	0.00698781
RPL8	-1.13929	0.00710542
POLI	1.28877	0.00711495
PFN1P1	-1.70507	0.00714802
UROD	-1.05767	0.00717965
CEP19	1.12017	0.00728713
HIGD2A	-1.1632	0.00718943
TRIM10	-1.46975	0.00726901
RPL10	-1.09008	0.00730868
HEATR9	3.23974	0.00720349
MYO15B	1.17981	0.0072185
TGM2	-1.46603	0.00731069
RPS4Y1	9.73064	0.00729909
MRPL37	-1.19287	0.0073959
SPEG	1.54533	0.00743152
NHP2	-1.04553	0.00741379
PLEKHG4	1.14664	0.00741576
ZC3H10	1.50199	0.00745886
HLA-DRB5	-1.4352	0.00749541
SLC26A6	1.09906	0.00750704
WDR86	1.66325	0.00760806
FBL	-1.09191	0.00761563
NT5M	-1.08215	0.00763592
EIF4BP7	-1.15315	0.00767972
EPHB4	1.70289	0.00772941
PTCH1	1.22862	0.00771799
FLT3	-1.52493	0.00773631
LIMS2	-1.68058	0.00788787
AC090948.1	-1.54606	0.00781137
APBB3	1.2136	0.00776948
PPP2R3B	1.09005	0.00779816
ZNF696	1.24679	0.00786358
RPL35	-1.20336	0.00785601
AL162586.1	1.67879	0.0078812
SLC25A29	1.29877	0.00782848
ZNF785	1.44309	0.00787568
TAF1C	1.1607	0.00779797
ALKBH6	2.25959	0.00788438
RPS11	-1.04782	0.00786631
AL162151.2	-1.61439	0.00791686
RPS8	-1.033	0.00797232
XRCC3	1.07591	0.00797278
GMDS	-1.19647	0.0080197
AC109454.1	-2.91933	0.00806931
FBXO32	-1.07496	0.00808682
FAU	-1.15213	0.00815775
AC108134.1	1.94737	0.00818693
S1PR3	2.02906	0.00827871
ZNF37BP	1.0059	0.00827017
CYP4F22	-1.95805	0.00827117
HSPA6	1.27279	0.00832954
CLEC4E	-1.30072	0.00833465
RPSA	-1.04898	0.0084449
HERC2P9	1.36682	0.0084434
RPL39P3	-1.3975	0.0084803
DCHS1	1.17017	0.00847181
MIRLET7BHG	1.65609	0.00849528
ENOSF1	1.24083	0.00852075
TLR6	1.15099	0.00854958
SMDT1	-1.34719	0.00856276
RPL12P4	-1.40922	0.00859097
NPIPB15	1.6434	0.00864252
FTL	-1.05621	0.00864126
PTGES	-2.60463	0.00867139
RPL36	-1.29418	0.00874347
CISH	1.49298	0.00876366
CFAP44	1.26528	0.0087695
RPS13	-1.08151	0.00883099
METTL21EP	-2.87321	0.00882198
ERCC1	-1.10193	0.00880791
NINJ2	-1.2684	0.00888372
NAXE	-1.20109	0.00893261
INHBB	-2.92248	0.00894459
MGST2	-1.12364	0.00892506
AC005154.1	1.22557	0.0089123
AC022075.1	1.76293	0.00897182
SF3B5	-1.2604	0.0090706
H3F3AP4	-1.10656	0.00912307
FTH1P8	-1.51783	0.00914364
BCL2L1	-1.22897	0.00915355
GRIN3B	2.18472	0.00914778
LLGL2	1.07486	0.00916628
FTLP2	-1.22053	0.00921151
BAG1	-1.21718	0.00926124
SCAND2P	1.81629	0.00931935
GPC2	1.28808	0.00941331
MGMT	-1.15086	0.00940329
ECHS1	-1.06193	0.00941028
LGALS3	-1.18662	0.00942399
UHRF1	1.16935	0.00941086
BCAP31	-1.06299	0.00952453
RPSAP17	-2.23268	0.00958712
RPLP1	-1.20014	0.00957771
RPS2P5	-1.35255	0.00960324
RAB4B	1.90362	0.00961787
CLK1	1.08205	0.00964166
HBG1	-2.59629	0.00975898
CUZD1	2.78841	0.0098294
ZNF385A	-1.08092	0.00991614
AC009041.2	1.77007	0.00992724
SDR39U1	1.16034	0.00997067
EMP3	-1.14429	0.00996913
ABHD17C	-1.96053	0.010035
RPS20P14	-1.81936	0.0101336
SLIRP	-1.11117	0.0101221
HBG2	-1.99527	0.0102141
COX8A	-1.06103	0.0101995
AL133367.1	2.61213	0.0102256
AL031717.1	2.40112	0.0102163
TMEM147-AS1	1.31588	0.010222
MEGF6	1.05355	0.0103827
SNX17	-1.12203	0.0103397
ANKRD36C	1.49053	0.0103249
TTC14	1.25013	0.0104253
RPS14	-1.04145	0.0104081
AKAP12	1.7638	0.010414
RPS15A	-1.05039	0.0104023
SETD6	1.10293	0.0104297
CD37	-1.09093	0.0104202
FP671120.4	-2.80677	0.0103554
C17orf67	1.70867	0.0104444
MYL6	-1.16779	0.0104785
EPB42	-1.2946	0.0105118
ALYREF	-1.08175	0.010502
NPHP4	1.01643	0.0106301
KRTCAP2	1.48985	0.0106701
MAMDC4	1.74961	0.0106258
HSF4	1.96802	0.0106174
FCER2	-1.08897	0.0106458
SUGP2	1.10269	0.0105709
ZNF83	1.1889	0.0106691
CCDC18-AS1	1.26689	0.0106946
GPR25	1.49033	0.0107163
OAZ1	-1.20725	0.0107219
AC018607.1	2.19615	0.0108143
AP000977.1	2.6467	0.0107927
NPIPA1	1.47537	0.010866
HMBS	-1.40074	0.0108981
HLA-H	-1.12981	0.0109688
AC004453.1	-1.41951	0.0109643
AC022973.2	1.84017	0.0110022
AP2S1	-1.07907	0.0109699
ADIRF-AS1	2.82304	0.011067
SH3BGRL3	-1.02529	0.011124
COL7A1	2.55764	0.0110977
FRG1	-1.03755	0.0111278
URM1	-1.05014	0.0111366
PTP4A1	-1.1744	0.0111548
BLVRB	-1.29176	0.0111696
ZFAND5	-1.1212	0.0112901
NXPH4	-1.94581	0.011334
AC022210.1	-2.14447	0.0113711
STEAP4	1.20644	0.0115062
SSR4	-1.03782	0.0115899
RPS16	-1.12244	0.0115681
HEIH	-1.21122	0.0116326
JRKL	1.53336	0.0116247
IGHV2-5	-1.07297	0.0116412
AL590627.1	2.07814	0.0117203
C15orf62	1.50673	0.0117129
RPL5P3	-2.71704	0.0117197
CCDC96	-1.61764	0.0119099
SH3D19	-2.93672	0.0118845
CICP14	1.27183	0.0118834
RPL23AP65	-1.29766	0.0118422
POU2AF1	-1.11125	0.0117982
POLL	-1.09213	0.0118833
CIB1	-1.14534	0.0119045
TMC5	-1.87966	0.0118227
HERPUD1	-1.02413	0.0117748
PRDX2	-1.13299	0.0118611
RPS13P2	-1.56915	0.0121051
IGKV5-2	-2.45121	0.0120425
EEF1GP5	-2.4094	0.0120617
RPL19P16	-1.99335	0.0120713
MYL4	-1.1334	0.0121114
KMT5C	1.33233	0.0120749
MKNK1-AS1	3.27701	0.012359
KCNAB3	1.41636	0.0123769
TONSL	1.08981	0.0124152
CROCCP3	1.17157	0.0124603
ZNF234	1.701	0.0125842
AQP1	-1.99425	0.0126607
AL591846.1	-1.82794	0.0127114
FTH1P12	-1.30794	0.0127176
RN7SKP80	-2.31986	0.0126916
IGHV4-39	-1.32181	0.0128034
GK-AS1	2.4221	0.0128227
AC006511.3	-1.29983	0.0129209
KIAA1324	-1.24908	0.0130063
USP9Y	9.12863	0.0130788
COX10-AS1	1.25394	0.0131734
HLA-DQB2	-1.35104	0.0132716
AC005332.6	1.35247	0.0132661
PCSK6	-1.49036	0.0133047
RIPK2	-1.27048	0.0133259
RPL41P2	-1.30536	0.0134522
EIF3FP3	-1.60041	0.0135556
SIL1	-1.08497	0.0135908
ZNF841	1.15721	0.0135916
TRAPPC6B	1.00536	0.0136199
SRP54-AS1	2.48638	0.0136886
PCP2	1.82563	0.0136685
PRDM10	1.14636	0.0137672
PLEKHF1	1.17448	0.0137585
WDR83OS	-1.08691	0.0138148
GNAL	1.46802	0.0138376
CHCHD10	-1.11916	0.0138833
ZNF70	1.50652	0.0139145
AL355802.1	-2.36249	0.013977
TUBG1P	2.86508	0.0140336
IL5RA	1.36022	0.0140514
SLC25A25-AS1	1.06798	0.0140951
PEX10	-1.11072	0.0141225
CORO6	2.23316	0.0141993
UPK3A	-2.44732	0.0142396
TUFM	-1.04797	0.014355
EEF1A1P12	-1.11635	0.0144339
RAB34	-1.40597	0.0145651
AC087741.1	1.25624	0.0145548
TTC26	-1.98649	0.0146231
AC114744.1	2.62159	0.0147122
TRBJ1-5	1.77333	0.0146852
IRF9	1.17726	0.0147094
SNCA	-1.04622	0.0148322
LSM11	1.46606	0.0147971
GSTP1	-1.08275	0.0148302
COL6A1	2.44024	0.01482
AC243960.2	-1.86835	0.0148582
SRM	-1.03914	0.0149235
NAPSB	-1.04738	0.0149787
ARPC4	-1.07776	0.0150229
RPS4XP3	-1.74042	0.0150294
LAX1	1.02378	0.0150587
AC009133.3	1.01545	0.0151274
ASNA1	-1.03137	0.0151463
KLRC1	1.45355	0.0151894
CPA3	1.58768	0.0152503
NUP43	1.12249	0.0152419
ZNF397	1.19159	0.015224
ATOH8	-2.16669	0.0152764
TBC1D3L	1.37961	0.0154292
GSDMB	1.13467	0.01546
EFNA1	2.30773	0.015493
TUBE1	1.22573	0.015549
VPS9D1-AS1	1.48595	0.0154959
RHBDL1	2.30152	0.0156456
CFLAR-AS1	1.68192	0.0156843
AC007191.1	1.82701	0.0156823
PMS1	1.09618	0.0157105
SUZ12P1	1.27952	0.015771
CSF2RB	1.03622	0.0157727
TOMM22	-1.00563	0.0158147
AL161787.1	-2.21363	0.0158808
PRR13	-1.11462	0.0159882
AC099811.6	2.54327	0.0160121
FBXL19-AS1	1.74859	0.0160826
SEC14L3	-2.72205	0.0163124
FBXL13	2.15881	0.0164879
MTRNR2L8	-1.35521	0.0165212
LINC01422	1.77175	0.0165789
TMOD2	1.16491	0.0166779
MMP23B	2.27497	0.0167581
AC004494.1	1.52343	0.0167706
ZBED5-AS1	-1.49965	0.0168363
ALOX5AP	-1.06398	0.0168276
AC005726.1	1.44132	0.0168503
AC103563.2	1.92421	0.0170899
GIMAP7	1.30113	0.0170751
RPS3AP5	-1.18864	0.0173276
CACNG8	1.94182	0.0173286
BLK	-1.08078	0.0174313
GPSM1	1.43997	0.0174327
DNAH1	1.1023	0.0175537
CPNE5	-1.01851	0.0175724
AC018638.5	1.03875	0.0174814
PFN1P2	2.27161	0.0176792
RNFT1	1.1307	0.0176853
CASZ1	1.09901	0.0178106
TGDS	1.15416	0.017822
AC111170.3	1.6199	0.0178975
ODF3B	1.02844	0.0179918
LYNX1	-1.81038	0.0180226
C1orf109	1.01337	0.018042
TNFRSF4	1.23298	0.0180649
PDZK1IP1	-1.54341	0.018118
AC010894.5	1.87036	0.0181719
AC109460.2	1.69053	0.0181747
MYO19	1.07151	0.0181803
RRAS	-1.02625	0.0184428
CXCL5	-1.55363	0.0185716
PMEL	1.38361	0.0186574
TCN2	-1.25964	0.0186478
AL022328.1	2.40318	0.0186733
WNT1	2.29667	0.0188276
AL031432.2	1.6865	0.0188855
GPER1	-1.62045	0.0189355
SEC31B	1.25264	0.01895
CCR3	1.2815	0.0190249
IGHV3-21	-1.4679	0.0190724
TMSB10	-1.02877	0.0191233
NRM	-1.03049	0.0192007
FLVCR2	-1.1066	0.0192652
CPAMD8	1.52614	0.0192384
FAXDC2	-1.24013	0.0193612
HRH4	1.79373	0.0194522
CSNK1G2-AS1	2.02442	0.0195338
PEG13	-1.30404	0.0196281
C20orf194	1.03728	0.01965
AC020910.4	-2.43009	0.0196443
RPS28	-1.03126	0.0197207
PTRHD1	-1.2821	0.0198492
GPX1P1	-1.15871	0.019931
RAB11FIP1P1	1.67281	0.0198668
KIF1BP	1.09292	0.0200492
CCDC77	1.25321	0.019999
CEBPE	1.57053	0.0199922
AC007342.5	1.33594	0.0200291
SCNN1D	1.55928	0.0202398
SEC61G	-1.03781	0.0201667
MYBL1	1.01658	0.0202235
HOXB2	1.75641	0.0201744
ARPC3P1	-2.42565	0.0202275
ZNF436	1.48845	0.0202791
LINC01506	-1.43747	0.0203895
CACNA1H	1.76449	0.0204353
ENHO	-1.97761	0.0205196
EIF1AY	8.52578	0.0204708
ST3GAL6	1.07446	0.0206652
COPRS	-1.1006	0.020768
ADGRE4P	1.58376	0.0208054
AC007342.4	1.65419	0.0208344
STAB1	1.09704	0.020898
RAB33A	1.51273	0.0209899
EGLN3	-1.50454	0.0210223
RPSAP15	-1.40479	0.0211476
AL390728.6	1.01154	0.0211926
AC116366.2	1.73616	0.021184
IL7	-1.52093	0.0213077
RHBDD2	-1.02098	0.021331
C1orf112	1.64209	0.0214411
GTF2IP12	1.78943	0.0214476
AC034236.1	-1.22078	0.0214273
MGAM2	1.83945	0.021508
MXD1	1.08614	0.0216049
SMPD3	1.1371	0.0215997
PRKY	8.40087	0.0215799
UBBP1	-2.07189	0.0216992
ZNF816	1.26722	0.0216984
FOLR3	1.59492	0.021749
TPT1P9	-1.07119	0.0218634
ANKRD34B	2.22522	0.0219208
C20orf197	2.36123	0.0220113
N6AMT1	1.31143	0.0220497
SPRY1	-1.2413	0.0221149
MAGI2-AS3	-2.06348	0.02225
GPR34	1.80152	0.022259
EIF6	-1.02922	0.0222652
PYCARD	-1.0455	0.0223461
SLC4A10	-1.07628	0.0225005
CUTA	-1.10711	0.0224841
CSNK2B	-1.39101	0.0226178
L3HYPDH	1.21421	0.0225479
RIMBP3	2.60192	0.0226028
HIST1H4I	-1.29569	0.0228281
PMVK	-1.03434	0.0229137
TSPAN5	-1.08101	0.0229378
NACA2	-2.378	0.0229227
CLTCL1	1.2452	0.0229562
AC243772.2	2.70561	0.0229973
C1QA	-1.44037	0.0232
AC090004.1	2.44989	0.0231475
WDR5B	1.42292	0.023139
MROH6	1.09548	0.023184
OLIG2	2.04007	0.0231227
ZBTB3	1.12533	0.023293
SERF2	-1.09168	0.0233353
AC008105.2	1.74849	0.0232947
TMEM179B	-1.0388	0.0234596
AL136380.1	-2.03398	0.0237037
BX679664.3	-1.2904	0.0237437
BOK	1.81317	0.0237863
ATP6V1F	-1.15306	0.023632
KDM7A-DT	-1.02879	0.0236197
CEBPD	-1.04585	0.0236671
RILPL2	-1.04593	0.0237613
OLIG1	1.19763	0.0237817
ACKR1	-1.7672	0.0239023
RPL37A	-1.05928	0.0238771
RUFY2	1.19149	0.0238729
ZNF540	1.6586	0.0239569
CSTA	-1.06886	0.0241283
LY6G5B	1.46858	0.0241131
ETS2	-1.32988	0.0241188
AC026401.3	-1.19087	0.0242789
RPL4P5	-1.47697	0.0243671
AC005674.2	1.242	0.0244448
PPFIA4	1.97419	0.0246294
BRI3	-1.06312	0.0246004
HMGB3	-1.59623	0.0247143
AGAP6	1.00327	0.0245284
SCART1	1.63197	0.024656
RPL10AP6	-1.27388	0.0247979
UTY	8.25341	0.0248652
AC104843.1	-2.39429	0.0249505
APOO	-1.55732	0.0249408
EEF1A1P4	-1.22311	0.0249893
MED26	-1.1676	0.0250197
AC008735.2	1.95533	0.0250695
BBS4	1.0801	0.0251049
RPL9P9	-1.1614	0.0251134
DPY19L2P2	1.45386	0.0252645
MZT2B	-1.11262	0.0253789
ZBTB42	1.10122	0.0254985
NUDT15	-1.19935	0.0256844
DEXI	1.27379	0.0256762
AC111000.4	2.43395	0.0258248
OGT	1.01175	0.0258094
GTSF1	-2.07561	0.0258603
SDSL	-1.52758	0.0258953
FAM20A	2.30333	0.0258803
SMIM25	-1.04346	0.0258437
ELL2	-1.53059	0.0260859
TMTC3	1.25174	0.0261614
CD79B	-1.28005	0.0260708
NPIPB11	1.23385	0.0261919
POU5F1P3	1.94968	0.0262481
PLEKHG5	1.39595	0.0263608
EPHA2	-2.06913	0.026436
MSANTD2	1.17484	0.0264332
RPL12P17	-2.09073	0.0265396
SLC1A3	-2.49181	0.0269703
MIR1244-3	-2.16641	0.027006
AC009303.4	-1.95475	0.0271538
NUDT1	-1.0604	0.0272753
KLF10	-1.22715	0.027311
CNTNAP3	1.00439	0.027329
RASGEF1A	1.23172	0.0273215
RPL3P4	-1.24491	0.0273256
ATP6V0D1	-1.00214	0.0274211
TCAP	1.65707	0.0276359
RNF165	1.44849	0.0276331
FAM151B	2.38614	0.0278247
KLHDC1	1.52676	0.0277878
AC007238.1	-1.94478	0.0278565
LYG1	1.9347	0.0279065
AC023157.1	-1.59109	0.0280051
PGBD2	1.25227	0.0281088
AC011342.1	1.31899	0.0283424
AL021807.1	-1.9166	0.0284391
USP51	2.33229	0.0283873
AC020978.9	1.60606	0.028477
TUBG2	1.33829	0.0284355
ST7	-1.23189	0.0287235
GK5	1.14158	0.0288582
FBF1	1.39624	0.0288517
ZNF555	1.34125	0.0288962
AP000347.1	1.19519	0.0289245
NBDY	-1.03086	0.0290358
TRIM52	1.32514	0.0291477
CLHC1	2.29302	0.0292922
RPS4XP6	-1.82834	0.0294298
NEFH	-1.31353	0.0294629
CNKSR1	1.44263	0.0295674
S100A11	-1.1171	0.0295633
AL137186.2	1.79279	0.0297775
SLC2A14	1.63388	0.0298469
ZFP3	1.22373	0.0297127
CYB5RL	1.14447	0.0299406
IGHJ6	1.60947	0.0299559
CDKN1A	-1.30037	0.0299968
ANKDD1A	1.44395	0.0301344
AC126755.1	1.15755	0.0301872
CEP72	1.22157	0.0302612
PARGP1	1.41354	0.0302841
IGHV4-31	1.67561	0.0303229
RPS29P5	-1.85425	0.0305451
PHC2	-1.07793	0.0306886
RPS7P10	-1.28171	0.0310523
MTCO2P2	-1.77466	0.0310388
ZNF780A	1.30687	0.0312122
SHROOM1	1.29118	0.0314218
DGKK	2.89625	0.0313861
AC015911.8	1.17336	0.0314554
AC006128.1	1.74455	0.0314688
ZSCAN26	1.0788	0.031836
DIRAS1	-1.44987	0.031869
PXDN	1.80648	0.0319148
RPL35P1	-1.86367	0.0319996
AC092128.1	-2.60978	0.0320699
AVPI1	-1.86595	0.0322199
KRT72	1.5903	0.0321706
HERC2P3	1.94633	0.0322215
GOLGA8A	1.35066	0.0321788
ZNF528	1.02469	0.0321428
ZNF594	1.52411	0.032396
RPS27AP16	-1.03927	0.0328336
AL590560.2	1.69559	0.0330609
IL1R2	-1.33232	0.0329401
AC099340.1	-2.43273	0.0329865
AL590226.2	2.15273	0.0331071
YBEY	-1.04681	0.0330199
DAZAP2P1	-1.42426	0.0331516
CAPRIN2	1.01778	0.0332069
RHEX	2.29924	0.0332988
ACTBP2	-1.23762	0.0332848
SAP30L-AS1	1.87618	0.0334201
FADD	1.11331	0.0335057
P2RY2	1.23746	0.0336439
TTC16	1.1328	0.0336914
EPN2	1.08132	0.0337405
RPL26P19	-1.04345	0.033915
NAA38	-1.13036	0.0339161
PABPC1P3	-1.4227	0.0339662
RPS3AP47	-1.11521	0.0343388
PDK4	-1.05576	0.0343657
ESRP2	1.56219	0.0343909
GMPR	-1.13329	0.0344127
AGAP9	1.66906	0.0344576
LIM2	1.95109	0.0345372
RPS7P11	-1.3569	0.0348736
AL390066.1	1.68444	0.0350794
ZSCAN16-AS1	-1.36084	0.0350831
SERPINE1	-1.85951	0.0350683
ACTA2	-1.3294	0.0350324
SEMA4G	1.88299	0.0350927
AC240565.2	1.89696	0.0350304
HNRNPA1P48	-1.00236	0.0351388
NLRP3	-2.04024	0.0357548
KRTCAP3	2.0388	0.0358972
AC116049.1	-2.0336	0.0358974
ASIC3	1.89575	0.0358915
C1RL-AS1	1.20215	0.0358978
PYROXD2	1.14848	0.0359895
SCARNA7	-2.38532	0.0360193
HIST1H1C	-1.00644	0.0360892
LINC00299	1.76663	0.036144
GPX3	-1.23767	0.0364714
IGKV1D-13	-3.515	0.036531
SOWAHD	1.18461	0.0366471
ELANE	-2.34354	0.0367584
AC118344.2	1.30254	0.0367207
AC096921.2	-1.12145	0.0368504
AC083873.1	-2.18425	0.036924
TMEM272	1.20545	0.0370846
SLC7A5	-2.15907	0.0370864
CR1L	-1.54541	0.0371531
TNFRSF13B	-1.25535	0.0372012
AL390728.4	1.05292	0.0372684
ATP6V0E2-AS1	1.70821	0.0375254
LINC00570	-1.05206	0.0375731
AC099336.2	-1.3042	0.0377368
GHRLOS	2.2348	0.0377562
ZKSCAN7	1.72278	0.0378275
SLCO4C1	1.00332	0.0376216
TRAF3IP2-AS1	1.46388	0.0377371
BCORP1	7.64231	0.0377864
AL121935.1	-2.23717	0.0382795
DDX12P	1.2114	0.0383282
GRAP	1.3122	0.038297
ZSCAN22	1.17978	0.0383297
PSEN2	-1.04089	0.038434
BATF3	-1.54734	0.038614
KRIT1	1.18989	0.0386201
AP002807.1	1.14136	0.0388261
IGHJ4	1.65524	0.0385553
PKD1P6	1.22049	0.0387964
ALOX15B	-2.05239	0.0388698
RASD1	-2.1233	0.0387896
AC027601.1	1.50151	0.038626
AC008569.2	1.86648	0.0389078
AC092155.2	-2.22797	0.0390906
MST1	1.3431	0.0390892
CYP2D6	1.46385	0.0392755
OLFM2	1.29681	0.039393
LSM2	-1.09563	0.0395551
GNA15	-1.09153	0.0395934
FTH1P20	-1.29678	0.0397014
ZBTB16	-1.20674	0.0396927
BTG2	1.30851	0.0402972
GYPC	-1.00938	0.040287
U73166.1	1.69968	0.0402689
AC092535.4	1.69804	0.040072
SOBP	-2.36878	0.0400034
ASMTL-AS1	1.56401	0.0399129
RPS10P3	-1.74888	0.0400676
AC055713.1	1.67748	0.0403342
ACYP1	1.35425	0.0398993
AC004148.2	1.05084	0.0403293
ZFY	7.55715	0.0399774
AL121603.2	-1.44261	0.0404476
ACP5	-1.00992	0.0405604
ARHGAP33	1.43207	0.040622
POTEE	-1.01212	0.0406475
AC005392.2	-1.68827	0.0407519
AC245884.2	3.00575	0.0409132
AC016700.2	-1.18754	0.0410381
TNS1	-1.13738	0.0410164
PARP2	1.01192	0.0410183
ZNF718	1.22044	0.0410933
ZNF30	1.41651	0.0414975
AL627309.6	1.40964	0.0419193
CHCHD2P6	-1.90897	0.0419311
EEF1A1P8	-2.48168	0.0418932
AL139095.2	-1.07438	0.0419467
MIR3609	-7.40094	0.0418604
LSMEM1	1.65991	0.0418662
ZC4H2	-1.05984	0.0417822
ZNF613	1.2517	0.0417688
AL355032.1	-1.76674	0.0420162
CITED4	-1.02981	0.0423003
RNASE2	1.2501	0.0427367
AC092070.2	1.25275	0.0427709
ABHD17AP1	-1.29549	0.0429208
IGHV4-59	-1.34525	0.0429572
IFITM2	-1.02143	0.0431564
HNRNPA3P5	-1.44714	0.0431609
CRYZL2P	-1.46148	0.0432468
SCLY	1.42109	0.0434455
HLA-DOB	-1.03919	0.0434659
TRBV6-2	-1.3254	0.043311
IGHV1-69-2	6.393	0.0434849
AC127502.1	1.20115	0.0433715
ADAMTS7P1	1.6844	0.0435083
AC093520.2	2.05592	0.0433474
CDC34	-1.10591	0.043358
RPL9P32	-1.33255	0.0434766
DCTN6	-1.17135	0.0436667
PA2G4P6	1.8884	0.0437674
CHCHD2P9	-1.09635	0.0440001
RPL9P18	-1.57008	0.0441031
CD200R1	1.27937	0.0442717
BNIP1	-1.14342	0.0442446
AC097658.1	-1.42311	0.0444677
AC119396.2	1.33287	0.0447056
SNUPN	1.08657	0.0447998
VASN	2.39577	0.0448472
AC020898.1	-1.26924	0.0450419
GOLGA8B	1.124	0.0451014
AC009022.1	1.17236	0.0451208
ZNF354B	1.01939	0.0455547
LINC01857	-2.10962	0.0456131
AC018738.1	-1.86233	0.0455958
CIP2A	1.62248	0.0458024
Z83843.1	1.37422	0.0462285
AC001226.2	-2.49346	0.046212
AC044787.1	-1.68058	0.0461263
TUBBP1	-2.27919	0.0464766
RPL9P3	-1.45721	0.046412
PAGE2B	-1.41223	0.0466534
PNOC	-1.15469	0.046896
OTX1	2.02279	0.0470381
ZNF449	1.40513	0.0472744
TNNT3	1.1115	0.0474376
TBCCD1	1.02552	0.0476072
TUBG1	1.06949	0.0477385
NBPF9	1	0.0479707
LRRN2	1.26635	0.047925
CCL4L2	-1.1808	0.048056
Z93930.2	-1.8313	0.0480589
SESN2	-1.19123	0.0482426
ICOS	1.10802	0.0482276
KIF19	1.87532	0.0487061
SNHG8	-1.07382	0.0488621
SSPO	1.34825	0.0488395
AC103810.3	1.38391	0.0489127
AL137145.2	2.12531	0.0489761
AC124944.3	1.58601	0.0490767
CXCL16	-1.12711	0.049465
DSEL	-1.82061	0.0494579
TRIM17	1.36627	0.0496269
KLHL25	1.08457	0.0497024
ZNF890P	5.90048	0.0497657
STAG3	1.10296	0.0497638
ROBO1	-1.31773	0.0498492
PLEKHN1	2.7511	0.0313355
AL031282.1	2.5399	0.0334323
CALML6	3.12232	0.0405278
MMEL1	4.1211	0.0213237
AL513320.1	2.60367	0.0358294
CHD5	4.88229	0.00238937
KLHDC7A	4.30975	0.0378911
SNORD99	-4.73424	0.0281599
AL138785.1	-3.58853	0.00342254
AL031602.1	4.56613	0.00606889
AL033527.5	3.26199	0.0297107
CYP4A22-AS1	-3.12802	0.0413275
PLPP3	-3.07065	0.020744
AC099789.1	-5.29902	0.00528564
CTBP2P8	4.11876	0.0426394
NEGR1	-2.20917	0.0335097
LINC01781	-2.58495	0.0447492
GPR61	4.08327	0.026771
AL357055.3	4.09814	0.028981
ANKRD35	-6.62694	8.78193e-05
AL358472.5	4.60581	0.00670473
TSACC	4.61363	0.00657109
NHLH1	4.32497	0.0118417
AL513175.1	-5.15074	0.0169097
RGS13	4.13776	0.0276539
PHLDA3	3.33607	0.019546
ELF3-AS1	3.0836	0.0462536
PTPRVP	4.04021	0.0278374
AC098935.2	2.62196	0.0397605
RPS26P13	-3.54154	0.0208261
IRF6	-1.8218	0.0454075
AL353593.1	3.20811	0.0264095
AL365366.1	-4.12302	0.0307091
RN7SL674P	-5.27268	0.0348227
VIT	3.96343	0.0409649
AC018693.1	-5.27268	0.0348227
AC009413.1	-3.58958	0.0152442
AC007318.1	-2.35067	0.0304853
LINC01816	-4.34486	0.021531
IGKV1-13	-3.13754	0.0274204
AC009237.3	4.97985	0.00185981
AC079922.1	-3.21106	0.0324134
KLHL23	4.60438	0.0182934
PJVK	4.61351	0.00736186
AC067945.3	4.32655	0.0324855
AC079610.2	3.31625	0.0189188
EFHD1	4.81391	0.00267865
TWIST2	3.84568	0.043836
AC131097.4	-2.94164	0.0401979
UBE2FP1	-2.05062	0.0291539
ZNF662	5.24305	0.000942269
MST1R	4.14603	0.0227767
RBM5-AS1	3.63355	0.02818
ITIH3	4.17116	0.0267804
AC097634.1	5.2665	0.000660805
DUBR	-2.68649	0.0389019
POU5F1P6	4.2634	0.0171073
AC069528.2	4.28183	0.0039854
AC078795.1	4.10711	0.0271167
AC069218.1	-4.46831	0.0133339
POLN	2.83259	0.0241396
AL590235.1	3.54889	0.0100123
LINC02506	-4.53454	0.0495967
MT2P1	-4.6687	0.0295724
ALB	-5.7168	0.0122829
ARSJ	-4.6687	0.0295724
TRPC3	4.53465	0.0390595
REELD1	3.24031	0.0207189
AC097534.2	-1.98243	0.0466471
AC093789.1	-4.04151	0.0233445
SLC9A3	3.67491	0.00967483
TERT	4.05188	0.0305358
AC012640.2	-2.36023	0.0481658
RPS26P28	-5.0332	0.0254068
LINC02218	4.72514	0.0066599
AC026700.1	-5.0824	0.0112689
SNORA74A	-4.79938	0.0430092
AC116353.5	2.35833	0.032302
FAT2	4.38868	0.0122751
FOXC1	-2.98655	0.0344074
BTF3P7	-3.31114	0.0213718
AL138720.1	-3.959	0.0230192
HIST1H4C	-4.6743	0.00401099
HIST1H1E	-4.04208	0.038362
AL033519.1	-4.9571	0.0326014
MIR5690	-3.32379	0.0396416
RAB23	3.62724	0.0450995
CNN2P9	2.22396	0.0324477
AL450344.3	-3.61514	0.0364217
AMZ1	-2.22814	0.0430326
AC006042.3	-2.81586	0.0218956
RPL12P10	-4.65164	0.0353874
JAZF1-AS1	-4.34457	0.0214156
SLC25A5P5	-4.79938	0.0430092
TRGJP1	4.19002	0.0191705
PMS2P5	-2.84565	0.0388315
AC007566.1	4.04636	0.0493385
MIR25	4.30676	0.0131743
RPL7P32	-2.34561	0.0235133
CAV2	3.03779	0.0356479
TRBV5-7	-5.0332	0.0254068
TRBV12-5	2.86999	0.0407441
TRBJ2-2	3.2923	0.014353
RN7SL535P	3.32057	0.0461276
CRYGN	4.10602	0.0442731
AC004552.1	-3.61063	0.0134854
EIF4A2P4	-4.6687	0.0295724
AL139396.1	4.03052	0.0296086
IGBP1-AS1	4.00816	0.0351356
LDHBP2	-2.6837	0.0453536
SMIM10L2A	4.8207	0.00405699
HCFC1-AS1	-3.4741	0.007141
MICU3	2.89628	0.0190174
AC107959.2	4.74173	0.0152751
AC026979.3	4.09593	0.0246837
SUMO2P19	3.85164	0.0144086
AC067930.5	4.24335	0.0208745
RPS26P3	-6.00497	0.000163348
AL669983.1	-3.33282	0.00383387
AL445931.1	3.7967	0.0143928
KCNT1	2.9706	0.0463865
SLC34A3	4.12232	0.0439713
AP006284.1	4.21528	0.0043605
CEND1	2.75866	0.0482676
AC068580.1	3.34591	0.0417455
OR52K1	4.61468	0.00520901
AC022762.2	3.10168	0.0338168
SNORA3B	-2.64238	0.0456513
SNORA23	-4.67035	0.0127723
MRVI1-AS1	2.75504	0.0301855
CHRM4	-2.50213	0.0463514
AC018410.2	4.55844	0.0089692
GLYATL2	-5.17261	0.0191134
SNX32	2.52534	0.0426937
AP001885.1	2.90467	0.0161256
UNC93B5	-2.86293	0.0378232
UNC93B6	-4.9348	0.0348088
AP002360.3	4.26983	0.0362963
PDZD3	3.19254	0.0295774
DEPP1	3.09063	0.0443485
AGAP10P	2.11129	0.0482326
RPS3AP38	4.42778	0.024095
COL13A1	4.28122	0.0317152
AGAP5	4.31925	0.0163478
SFRP5	3.51465	0.0387697
MARCKSL1P1	4.75589	0.00385024
ALDOAP2	-4.37078	0.0199892
CFAP46	4.87507	0.00261284
AC005840.2	4.16343	0.0200753
PSMC1P9	-5.05542	0.0106211
AC004801.2	3.82277	0.0433103
FAM186B	3.07958	0.0341977
PHBP19	3.40983	0.0400138
AC139768.1	-2.56531	0.0367836
ACVRL1	3.29475	0.0274908
EIF4A1P4	-3.12456	0.0290567
AC073896.3	3.33117	0.0428585
AC025262.2	3.98701	0.0335435
NAV3	4.10659	0.0483236
GALNT4	2.67637	0.0417475
SNORA53	-4.61464	0.0268273
NME2P1	-4.66038	0.0129209
CCNQP3	-5.0332	0.0254068
ZDHHC4P1	4.34338	0.03011
TSC22D1-AS1	2.7197	0.0491196
EFNB2	-3.60778	0.0297521
AL161431.1	-3.99924	0.0449303
COL4A2	3.90633	0.044816
OR10G2	5.00288	0.00600156
AL139353.2	3.74945	0.0213219
AL133163.1	-5.10306	0.0235564
RPL3P3	-2.88714	0.0303802
ACTN1-AS1	3.9191	0.0354846
SMOC1	-4.9348	0.0348088
LINC00677	4.48852	0.0427451
IGHV1-17	-5.30961	0.00469826
AC135068.6	-2.8022	0.0210789
RPS8P10	-3.04777	0.00995971
GOLGA8M	4.50526	0.00883162
CHRM5	3.23369	0.0178655
AC021231.2	-4.42307	0.00585921
AC090519.1	2.39098	0.0360202
AC018926.2	4.46017	0.0202313
AC010999.3	2.97502	0.047713
AC009690.1	3.01247	0.0324584
AC012435.1	3.10907	0.0250375
SAXO2	4.51587	0.00754487
AC105339.3	4.17031	0.0214062
AC021739.2	4.89046	0.00363621
LINC00235	2.85071	0.0490017
MIR3176	4.36086	0.0153625
AC012676.3	3.89995	0.0452313
AC023830.1	4.00416	0.0326254
C16orf71	4.12026	0.0208678
AC109597.1	4.26441	0.0151625
AC004381.2	4.15534	0.0196374
LINC02175	3.03888	0.0427671
AC133550.2	3.2633	0.0292961
AC116348.3	4.51436	0.00907661
AC093249.6	2.77174	0.0223081
AC007342.2	5.08566	0.00149191
MT1L	-4.86815	0.00129126
MMP15	-1.78183	0.0446932
AC009118.3	4.25182	0.0151125
AGRP	4.17322	0.0187186
ATP2C2	4.42082	0.0110824
JPH3	3.92552	0.0434881
AC134312.5	-3.61994	0.0164382
AC092384.2	5.35338	0.000394868
RN7SL105P	4.20946	0.026833
AC090617.5	-2.20353	0.0497418
RPL29P2	-5.02579	0.0123114
AC104581.4	2.92279	0.0156228
MFSD6L	2.23073	0.0488869
AC005410.1	-2.7503	0.037839
KRT17P2	5.41629	0.000274614
AC007952.6	2.55819	0.0346636
AC024267.4	3.99368	0.0368621
TBC1D29	-3.9389	0.047572
AC127024.6	4.11773	0.0248815
AC015910.1	4.08255	0.0226307
AC109326.1	4.43657	0.00573753
AC025682.1	2.42154	0.0490556
AC006141.1	4.57654	0.00681092
WFDC21P	-4.6687	0.0295724
AC022211.3	2.36544	0.0471411
AC087749.2	-4.64599	0.0191544
TEN1-CDK3	3.09888	0.012198
ENPP7	-5.27268	0.0348227
AC027601.5	4.11549	0.0259686
AC110285.2	3.27158	0.0322401
PPP1R27	-4.9348	0.0348088
RAC3	3.17069	0.0312535
AC106037.2	3.56496	0.00656355
AC027514.2	-4.93581	0.0294994
AL121782.1	-4.71588	0.0485873
RPL24P2	-2.67927	0.0321537
BCAS1	4.2651	0.0222456
SHC2	5.06657	0.00129761
AC005329.1	4.18632	0.0187233
ICAM5	4.29415	0.0334687
AC008770.3	3.62975	0.026945
ZNF788P	4.99155	0.00261775
MIR23A	3.68168	0.0385113
AC020908.3	3.39396	0.0193764
AC010300.1	4.73928	0.00371751
LGI4	4.02707	0.030802
DMKN	4.18793	0.0199771
IGSF23	-4.21681	0.0271468
PNMA8A	-5.23647	0.0358724
GNG8	-3.2719	0.00568496
DACT3	-3.11645	0.01522
DACT3-AS1	3.1088	0.0174491
RN7SL364P	4.70961	0.00406491
SULT2B1	4.54067	0.00691655
AC008750.2	4.71671	0.00481669
FPR3	2.69453	0.0492108
AC008440.1	4.46418	0.0262733
RFPL4A	-5.35828	0.004284
AC245060.2	4.35517	0.0118593
RPEP4	4.12552	0.0221331
CPSF1P1	3.28961	0.0454529
NCF4-AS1	3.82824	0.0472079
CSF2RBP1	4.02875	0.0100514
TMPRSS6	4.33941	0.00262785
AL022238.3	4.13839	0.0228545
AL033543.1	-3.44472	0.0272288
Z95331.1	3.29802	0.0233115
Z97192.2	4.65195	0.0135655
FP671120.1	-3.52418	0.021539
FP236383.1	-3.71555	0.0278337
AP001434.1	4.677	0.0062447
SPATA20P1	4.06842	0.00926144
