# Supplementary material for: Key Regulatory Differentially Expressed Genes in the Blood of Atrial Septal Defect Children Treated With Occlusion Devices
Source: Front Genet. 2021 Dec 8;12:790426. doi: 10.3389/fgene.2021.790426 (PMC8692776; doi:10.3389/fgene.2021.790426)
Supplement: Supplementary file 3 [file Table4.XLSX]

## Sheet: overlap_DEG_between_ASD_and_VSD
Supplementary Table 4 The overlap DEGs between the metal and the poly-L-lactic acid ASD device post-treatment
GeneName	log2FoldChange_ASD	pvalue_ASD	log2FoldChange_VSD	pvalue_VSD
AC006042.3	-3.14467	0.0330134	-2.81586	0.0218956
AC006141.1	3.2533	0.00602234	4.57654	0.00681092
AC020910.4	-3.05577	0.0424491	-2.43009	0.0196443
AC022150.2	1.96234	0.0286548	2.22981	0.0045974
AC026401.3	-1.71785	0.0388951	-1.19087	0.0242789
AC087284.1	2.13195	0.0415959	3.29545	0.00241449
AC090948.1	-2.85582	0.000873515	-1.54606	0.00781137
AC093249.6	2.388	0.0418808	2.77174	0.0223081
AC243772.2	6.04714	0.00628958	2.70561	0.0229973
ACKR1	2.44322	0.0150832	-1.7672	0.0239023
ACP5	1.02062	0.0227765	-1.00992	0.0405604
AHSP	1.29259	0.0236811	-1.58318	0.00554033
AL162151.2	-1.21567	0.038936	-1.61439	0.00791686
ALDH1A1	-1.11926	0.0292574	-1.05743	0.00497973
ATP5F1D	1.2607	0.032061	-1.22736	0.00212777
BLVRB	2.23961	0.00215051	-1.29176	0.0111696
BTG1	-1.35141	0.00133005	-1.35851	3.20221e-06
C19orf71	1.57628	0.0230737	2.18475	0.000294063
C9orf139	1.41135	0.0246504	1.9925	0.000227682
CD274	2.56812	0.000362132	1.55687	0.00597265
CD69	-1.63107	0.00207675	-1.37761	9.89458e-05
CDC34	1.49915	0.0133176	-1.10591	0.043358
CDK5R1	-1.71466	0.0144217	-2.25991	4.60984e-08
CEBPA	1.32384	0.0347679	1.09025	0.00554244
CEBPE	2.11994	0.00306503	1.57053	0.0199922
CEP19	1.07771	0.0343314	1.12017	0.00728713
CISH	1.95913	1.0487e-05	1.49298	0.00876366
CMTM1	2.12458	0.0151475	2.04922	0.00238909
CNKSR1	2.58355	0.00437274	1.44263	0.0295674
CXCL5	-1.77893	0.0334349	-1.55363	0.0185716
CXCR4	-2.66057	4.36695e-06	-1.93782	7.78646e-06
DDIT4	-3.2875	1.81687e-06	-2.55711	1.52258e-11
DSEL	-5.5385	0.00133056	-1.82061	0.0494579
ECSIT	1.47201	0.0114078	-1.19724	0.0035362
EEF1A1P12	-1.37592	0.0151826	-1.11635	0.0144339
EEF1A1P9	-1.14128	0.0233772	-1.2727	0.00108091
EIF4BP7	-2.32317	0.0023833	-1.15315	0.00767972
ERLIN1	-1.75769	0.00233869	-1.14283	0.00696476
ETS2	-1.78119	0.0121919	-1.32988	0.0241188
FAM50B	1.5646	0.0343446	1.35068	0.00309912
FBXO32	-1.60062	0.00468653	-1.07496	0.00808682
FIS1	1.30014	0.0218755	-1.28982	0.00428709
GNG11	-1.44643	0.0273027	-1.21915	0.000697433
GPR25	2.71895	0.00017399	1.49033	0.0107163
HBA1	1.9353	0.00483002	-2.53504	1.42834e-05
HBB	2.22992	0.000854688	-1.9307	0.00067947
HBD	1.67267	0.00678036	-2.7549	7.4556e-06
HBG2	-2.66838	0.00848572	-1.99527	0.0102141
HNRNPA3P5	-3.492	0.0126403	-1.44714	0.0431609
HOXB2	1.28327	0.0342737	1.75641	0.0201744
HSPA6	1.40567	0.0106669	1.27279	0.00832954
ID3	3.40089	2.01772e-07	2.51932	5.68439e-07
IGHV4-31	2.85773	0.00913499	1.67561	0.0303229
IGHV4-39	1.6901	0.00629307	-1.32181	0.0128034
IGHV4-59	2.20065	0.000149424	-1.34525	0.0429572
IGHV5-51	1.38806	0.00350045	-1.86733	0.00270417
IGKV1-6	1.68683	0.0290199	-2.08307	0.00610916
IRF9	1.15054	0.0296572	1.17726	0.0147094
IRS2	-3.33948	0.0102673	-2.50312	6.11498e-05
KLF10	-2.08049	0.00458471	-1.22715	0.027311
KLF9	-2.33969	1.31069e-06	-2.06865	2.48732e-09
KRT72	-2.43893	0.0249869	1.5903	0.0321706
LGALS3BP	1.10026	0.0298112	-1.0537	0.00195822
LYNX1	-5.66215	0.000774291	-1.81038	0.0180226
MALAT1	1.73879	4.4284e-05	1.15002	0.00217201
MMP25-AS1	1.20203	0.0433937	2.21179	4.20206e-06
MTCO1P40	-1.73905	0.0418421	-2.5826	0.000238482
MTCO2P12	-1.51468	0.0207949	-2.12479	5.36857e-05
MTND1P23	1.84228	0.0186254	-2.68728	1.13585e-05
MXD3	1.35219	0.0133867	1.53468	0.00104503
NAA38	1.41519	0.0174385	-1.13036	0.0339161
NCF4-AS1	5.94901	0.00702124	3.82824	0.0472079
NFKBIA	-2.77434	0.0196013	-1.61488	0.000847214
NOG	1.47555	0.0128108	2.68861	2.43077e-05
NUDT1	1.44322	0.0196129	-1.0604	0.0272753
ODF3B	1.41011	0.0277779	1.02844	0.0179918
PDK4	-1.96522	0.00181517	-1.05576	0.0343657
PDZK1IP1	2.48888	0.000986968	-1.54341	0.018118
PEG10	-2.97963	0.00137706	-2.47086	0.00147929
PLEKHG5	2.12168	0.0203256	1.39595	0.0263608
POLL	1.22442	0.0297999	-1.09213	0.0118833
PPP1R3D	1.37267	0.00608224	1.15348	0.00433655
PTMS	1.55479	0.0117712	-1.68589	0.00472217
RASD1	-3.65294	0.00878892	-2.1233	0.0387896
RGS1	-2.43518	0.0020757	-3.50004	3.02578e-10
RIPK2	-1.49587	0.0374802	-1.27048	0.0133259
RN7SL364P	4.91514	0.00904035	4.70961	0.00406491
RNF144B	-1.05395	0.0341697	-1.63095	0.00122017
RPL19P16	-4.27799	0.0316801	-1.99335	0.0120713
RPL9P18	-4.48602	0.0182373	-1.57008	0.0441031
RPL9P32	-1.8245	0.0185233	-1.33255	0.0434766
RPS4XP3	-2.21794	0.0317598	-1.74042	0.0150294
SAP30	-1.9269	0.0331242	-2.40926	2.53377e-05
SDSL	1.82505	0.0489998	-1.52758	0.0258953
SF3B5	1.2234	0.0387315	-1.2604	0.0090706
SH3D19	-3.88956	0.00485971	-2.93672	0.0118845
SLC25A39	1.9793	0.00168196	-1.39047	0.00162971
SLF1	1.62545	0.00184464	1.13864	0.00295183
SMIM24	1.68868	0.0115902	-2.18056	0.000884118
SOWAHD	1.63793	0.00550275	1.18461	0.0366471
SRM	1.36427	0.00943531	-1.03914	0.0149235
ST3GAL6	1.29492	0.0178603	1.07446	0.0206652
TEDC1	1.63782	0.00299666	1.24666	0.00144242
TLE1	-1.82968	0.00962805	-1.33892	0.000973096
TMIGD3	-2.81733	0.0488017	-3.78239	2.27807e-05
TNFRSF21	-2.25422	0.0104301	-3.54353	1.66672e-05
TNFSF14	1.87839	8.71051e-05	2.01828	4.51083e-08
TOB1	-1.92558	0.00423433	-1.34242	0.000460853
TONSL	1.75195	0.00570544	1.08981	0.0124152
TSC22D3	-1.26794	0.0149581	-1.59076	2.0443e-06
TXNIP	-1.12365	0.0101087	-1.6863	1.59137e-09
WEE1	-1.94491	0.00684407	-1.25438	0.00177038
XAF1	1.66558	0.00903219	1.71446	0.00311197
ZBTB10	-1.29509	0.0151625	-1.5287	0.00377213
ZFAND5	-1.71037	0.0108105	-1.1212	0.0112901
