# Supplementary material for: Key Regulatory Differentially Expressed Genes in the Blood of Atrial Septal Defect Children Treated With Occlusion Devices
Source: Front Genet. 2021 Dec 8;12:790426. doi: 10.3389/fgene.2021.790426 (PMC8692776; doi:10.3389/fgene.2021.790426)
Supplement: Supplementary file 4 [file Table1.XLSX]

## Sheet: Sheet1
Supplementary Table 1 The sequences of specific primers used for qRT-PCR
GeneName	Forward	Reverse
CDK5R1	ACGGTGCTGTCCCTGTCTC	TGTCCTTGGCGTTCTTGCTG
TXNIP	TGTCATCAGTCAGAGGCAATC	TTGCAGCCCAGGATAGAAG
BTG1	CAGACCTTCAGCCAGAGCCT	GCTGTGCTGCCTGTCCAATC
PEG10	TAGAGGAAGAGTGCCCAGAAGA	ACGATCAACTGAGAAATCCCTG
CXCR4	CCCTCCTGCTGACTATTCCC	AACACAACCACCCACAAGTCA
ID3	GAGAGGCACTCAGCTTAGCC	TCCTTTTGTCGTTGGAGATGAC
TOB1	CCAGCCTCATCAGTGTCCAG	CAGCAAAAGTGGCAGTGGTA
IRS2	CACCTCCCCACGACAGTTG	TCGATGGCGATGTAGTTGAGA
LY6E	GCTCGCTGATGTGCTTCTCC	CACTAGCAGACACAGTCACGCA
ERBB3	GGTGATGGGGAACCTTGAGAT	CTGTCACTTCTCGAATCCACTG
DDIT4	TCCGAGTCATCAAGAAGAAG	CCAACCACAGGAATCAGT
RGS1	TCTTCTCTGCTAACCCAAAGGA	TGCTTTACAGGGCAAAAGATCAG
