# Supplementary material for: Key Regulatory Differentially Expressed Genes in the Blood of Atrial Septal Defect Children Treated With Occlusion Devices
Source: Front Genet. 2021 Dec 8;12:790426. doi: 10.3389/fgene.2021.790426 (PMC8692776; doi:10.3389/fgene.2021.790426)
Supplement: Supplementary file 5 [file Table5.XLSX]

## Sheet: module_annotation_by_KEGG_pathw
Supplementary Table 5 Module annotation by KEGG pathway
Module	Function_Module	Gene_Number
ME0	Uncategorized	4444
ME1	Oxidative phosphorylation	4847
ME2	Primary immunodeficiency	1903
ME3	Fc gamma R-mediated phagocytosis	1718
ME4	Ribosome	1139
ME5	Pyrimidine / Purine metabolism	1126
ME6	RNA polymerase	820
ME7	RIG-I-like receptor signaling pathway	475
ME8	Insulin signaling pathway	392
ME9	Apoptosis	386
ME10	Protein processing in endoplasmic reticulum	342
ME11	Glycosylphosphatidylinositol(GPI)-anchor biosynthesis	309
ME12	Allograft rejection	232
ME13	MAPK signaling pathway	211
ME14	Cysteine and methionine metabolism	192
ME15	Glycine, serine and threonine metabolism	144
ME16	Focal adhesion	120
ME17	Fc epsilon RI signaling pathway	106
ME18	mTOR signaling pathway	97
ME19	Glycosaminoglycan biosynthesis - chondroitin sulfate / dermatan sulfate	71
ME20	Adipocytokine signaling pathway	62
ME21	Vascular smooth muscle contraction	60
ME22	Jak-STAT signaling pathway	30
